# Supplementary material for: Terminal Restriction Fragment Length Polymorphism Analysis of Soil Bacterial Communities under Different Vegetation Types in Subtropical Area
Source: PLoS One. 2015 Jun 22;10(6):e0129397. doi: 10.1371/journal.pone.0129397 (PMC4476674; doi:10.1371/journal.pone.0129397)
Supplement: S1 File — The data includes five tables and one figure as follows. T-RFLP database for four enzyme digestions (Table A). All T-RFs detected using T-RFLP (Table B). Bacterial species detected by Hae III (Table C). Bacterial community detected in all soil samples (Table D). Principal components analysis (Table E). T-RFLP profiles digested by four restriction enzymes in rhizosphere soil (Fig. A). (ZIP) [file pone.0129397.s001.zip]

Archive with 7 entries (6 files):
- Supporting Information/Fig. A T-RFLP profiles digested by four restriction enzymes in rhizosphere soil.pdf
- Supporting Information/Table A T-RFLP database for four enzyme digestions.xls
- Supporting Information/Table B All T-RFs detectd using T-RFLP.xls
- Supporting Information/Table C Bacterial species detected by Hae III.xls
- Supporting Information/Table D Bacterial community detected in all soil samples.xls
- Supporting Information/Table F Principal components analysis.xls
- Supporting Information/
