# Supplementary material for: Terminal Restriction Fragment Length Polymorphism Analysis of Soil Bacterial Communities under Different Vegetation Types in Subtropical Area
Source: PLoS One. 2015 Jun 22;10(6):e0129397. doi: 10.1371/journal.pone.0129397 (PMC4476674; doi:10.1371/journal.pone.0129397)
Supplement: S1 File — The data includes five tables and one figure as follows. T-RFLP database for four enzyme digestions (Table A). All T-RFs detected using T-RFLP (Table B). Bacterial species detected by Hae III (Table C). Bacterial community detected in all soil samples (Table D). Principal components analysis (Table E). T-RFLP profiles digested by four restriction enzymes in rhizosphere soil (Fig. A). (ZIP) [file pone.0129397.s001.zip › Supporting Information/Table A T-RFLP database for four enzyme digestions.xls]

## Sheet: 1
Species	Msp I	Hae III	Rsa I	Alu I
Cytophaga sp. str. BD7-14. (AB015587)	29	222	469	72
Lactobacillus reuteri str. F275 DSM 20016 (T). (L23507)	29	67	58	271
Lactobacillus G24 str. G24. (AF197126)	29	67	918	273
Lactobacillus mucosae str. S32(T). (AF126738)	29	67	918	273
str. AS2978. (AF060676)	32	224	451	152
Acidosphaera rubrifaciens str. HS-AP3. (D86512)	64	63	425	144
Clostridium sp. str. AZ3 B.1. (L23477)	64	310	539	251
clone SJA-118. (AJ009489)	64	67	500	260
str. BD7-2. (AB015578)	67	65	495	72
Streptomyces vellosus NRRL 8037. (X99942)	67	76	454	200
Arthrobacter globiformis str. 168 DSM 20124 (T). (M23411)	67	229	456	201
IFO 15616. (AB012590)	68	230	456	73
IFO 15702. (AB012593)	68	230	457	73
clone SB-21. (AF029045)	69	275	495	159
Abiotrophia adiacens str. GaD ATCC 49175 (T). (D50540)	69	276	262	215
Abiotrophia adiacens str. TKT1. (AB022027)	69	277	893	215
Abiotrophia elegans str. HHC5. (AB022026)	69	277	893	248
Marinococcus halophilus NCIMB 2178 (T). (X62171)	69	240	495	255
clone 2BP-6. (AF121886)	69	241	248	256
Prevotella buccae str. 938.11 ATCC 33690. (L16478)	70	264	479	245
Prevotella buccae str. VPI D3A-6 ATCC 33574 (T). (L16477)	70	264	479	245
Phaeospirillum molischianum ATCC 14031 (T). (M59067)	71	70	421	64
Mycobacterium asiaticum str. N6IH ATCC 25276 (T). (X55604)	71	67	78	197
Methylocaldum tepidum str. LK6 (T). (U89297)	71	70	883	238
Methylocaldum szegediense str. OR2 (T). (U89300)	71	204	883	238
Achromatium HK24. (AF129559)	72	198	563	152
Mycobacterium chitae ATCC 19627 (T). (X55603)	72	67	78	197
Mycobacterium obuense ATCC 27023 (T). (X55597)	72	67	78	197
Mycobacterium chubuense ATCC 27278 (T). (X55596)	72	67	449	197
Mycobacterium thermoresistibile ATCC 19527 (T). (X55602)	72	67	626	237
Eubacterium aerofaciens JCM 10188. (AB011816)	72	225	448	730
Spiroplasma mirum str. SMCA ATCC 29335 (T). (M24662)	73	250	470	231
Carnobacterium alterfunditum ACAM 311. (L08623)	73	321	903	258
Eubacterium aerofaciens JCM 7791. (AB011815)	73	224	447	727
Eubacterium aerofaciens JCM 7790. (AB011814)	73	216	447	728
Enterococcus sp. str. GvF410. (AB015233)	74	287	58	79
Enterococcus asini str. AS2 DSM 11492 (T). (Y11621)	74	285	901	79
Desulfohalobium retbaense str. HR100 DSM 5692 (T). (U48244)	74	202	86	215
Epifagus virginiana (beechdrops) -- chloroplast. (M81884)	75	295	596	159
Gemmata obscuriglobus str. UQM 446 (T). (X54522)	78	182	105	209
Polyangium cellulosum subsp. ferrugineum str. SMP 456 ATCC 25531. (M94282)	78	75	488	217
Polyangium sp. str. Pl 4943. (M94280)	78	75	488	217
clone SJA-67. (AJ009474)	79	39	643	71
Telluria mixta ACM 1762 (T). (X65589)	79	219	120	72
Desulfotomaculum alkaliphilum str. S1. (AF097024)	79	226	457	160
Methanobrevibacter sp. str. MB-9. (AB017514)	79	253	201	358
clone SJA-129. (AJ009491)	80	39	643	72
Capnocytophaga sp. str. S1B. (U42009)	80	39	301	193
clone EHB-5. (AJ242997)	80	79	90	207
Leptospirillum sp. DSM 2391. (M79383)	80	205	213	218
Geobacter metallireducens str. GS-15 ATCC 53774 (T). (L07834)	80	215	241	249
clone A19. (AF052416)	81	84	456	68
Bacillus pumilus NCDO 1766 (T). (X60637)	81	309	190	73
Bacillus alcalophilus str. YB380. (AF078812)	81	230	455	73
str. NRRLB-14904. (AF156315)	81	309	485	73
Streptococcus dysgalactiae str. A1. (AB002486)	81	309	629	160
Streptococcus dysgalactiae str. A20. (AB002487)	81	309	629	160
Streptococcus dysgalactiae str. A24. (AB002488)	81	309	629	160
Streptococcus dysgalactiae str. A25. (AB002489)	81	309	629	160
Streptococcus dysgalactiae str. A5. (AB002490)	81	309	629	160
Streptococcus dysgalactiae str. A6. (AB002491)	81	309	629	160
Streptococcus dysgalactiae str. A7. (AB002492)	81	309	629	160
Streptococcus dysgalactiae str. L1. (AB002494)	81	309	629	160
Streptococcus dysgalactiae str. L13. (AB002493)	81	309	629	160
Streptococcus dysgalactiae str. L2. (AB002498)	81	309	629	160
Streptococcus dysgalactiae str. L21. (AB002495)	81	309	629	160
Streptococcus dysgalactiae str. L23. (AB002496)	81	309	629	160
Streptococcus dysgalactiae str. L27. (AB002497)	81	309	629	160
Streptococcus dysgalactiae str. L31. (AB002499)	81	309	629	160
Streptococcus dysgalactiae str. L32. (AB002500)	81	309	629	160
Streptococcus dysgalactiae str. L33. (AB002501)	81	309	629	160
Streptococcus dysgalactiae str. L34. (AB002502)	81	309	629	160
Streptococcus dysgalactiae str. L35. (AB002503)	81	309	629	160
Streptococcus dysgalactiae str. L36. (AB002504)	81	309	629	160
Streptococcus dysgalactiae str. L4. (AB002505)	81	309	629	160
Streptococcus dysgalactiae str. L5. (AB002506)	81	309	629	160
Streptococcus dysgalactiae str. L7. (AB002507)	81	309	629	160
Streptococcus dysgalactiae str. L8. (AB002508)	81	309	629	160
Streptococcus dysgalactiae str. L9. (AB002509)	81	309	629	160
Streptococcus dysgalactiae str. V24. (AB002510)	81	309	629	160
Streptococcus dysgalactiae str. V24. (AB002511)	81	309	629	160
Streptococcus dysgalactiae str. V26. (AB002512)	81	309	629	160
Streptococcus dysgalactiae str. V36. (AB002513)	81	309	629	160
Streptococcus dysgalactiae subsp. dysgalactiae ATCC 43078 (T). (AB002485)	81	309	629	160
Nitrosomonas sp. str. AL212. (AB000699)	81	221	879	236
str. Rt8B.4. (L35151)	82	241	465	68
str. DhA-73. (AF125877)	82	69	483	150
clone H30. (AF072924)	82	77	120	151
clone S23. (AF072921)	82	77	120	151
Thauera mz1t str. mz1t. (AF110005)	82	77	477	151
Azoarcus FL05 str. FL05. (AF011330)	82	77	120	155
Leptothrix sp. str. HS. (AB008801)	82	200	120	155
clone env.OPS 3. (AF018188)	82	199	778	214
Nitrosomonas sp. str. GH22. (AB000701)	82	77	472	233
Nitrosomonas sp. str. HPC101. (AB000702)	82	77	472	233
Azoarcus CR23 str. CR23. (AF011328)	82	77	120	234
Azoarcus PH002 str. PH002. (AF011329)	82	77	120	234
Thiobacillus aquaesulis. (U58019)	82	77	120	234
Thauera T1 str. T1. (U95176)	82	77	153	235
Streptococcus mitis NCTC 12261 (T). (D38482)	83	263	627	73
Streptococcus mitis ATCC 49456 (T). (AF003929)	83	307	627	73
clone env.OPS 16. (AF018198)	83	200	779	215
Capnocytophaga gingivalis ATCC 33624 (T). (L14639)	83	39	304	231
Capnocytophaga gingivalis LMG 12118. (U41346)	83	39	304	231
Capnocytophaga granulosa LMG 12119. (U41348)	83	39	304	231
Capnocytophaga sp. LMG 12116. (U41352)	83	39	304	231
Capnocytophaga sp. str. S3. (U42010)	83	39	304	231
Azoarcus BH72 str. BH72. (AF011344)	83	77	474	235
Azoarcus sp. str. BH72. (L15530)	83	77	474	235
unnamed organism. (U82807)	84	206	884	75
str. BD3-12. (AB015553)	84	39	885	75
Azoarcus sp. str. S5b2. (AF011346)	84	221	122	152
Azoarcus sp. str. S5b2. (L15532)	84	221	122	152
Kingella denitrificans str. UB-294 CCUG 28284. (L06166)	84	255	122	236
Azoarcus indigens str. VB32 (T). (L15531)	84	78	475	236
Azoarcus indigens str. VB32 LMG 9092 (T). (AF011345)	84	78	475	236
Brevibacillus brevis ATCC 8185. (M10111)	84	25	371	485
Flavobacterium columnare str. RR-1a ATCC 43622. (M58781)	85	614	306	171
Capnocytophaga cynodegmi ATCC 49044 (T). (L14638)	85	39	91	198
Capnocytophaga canimorsus str. CalHlthDept 2340-2-61 ATCC 35979 (L14637)	85	39	110	198
Capnocytophaga gingivalis ATCC 33624 (T). (X67608)	85	39	306	233
Flavobacterium hydatis ATCC 29551 (T). (M58764)	85	614	306	233
Flavobacterium saccharophilum str. VL31 NCIMB 2072 (T).	85	614	306	233
Flavobacterium succinicans DSM 4002 (T).	85	614	306	233
Flexibacter aurantiacus str. Lewin DWO ATCC 23107 (T). (M62792)	85	614	306	233
Flavobacterium aquatile ATCC 11947 (T). (M62797)	85	614	306	458
Prevotella oris ATCC 33573 (T). (L16474)	86	163	480	76
Capnocytophaga sp. str. S1. (U42008)	86	39	307	199
Oceanospirillum pusillum ATCC 33338 (T).	87	39	689	66
Flavobacterium columnare str. (JIP 49/87) ATCC 49513. (AB023660)	87	181	126	71
Flavobacterium columnare str. PH-97028 IAM 14821. (AB015481)	87	181	126	71
Flavobacterium columnare str. EK-28 IAM 14820. (AB016515)	87	501	126	71
Cytophaga sp. str. Type 0092. (X85210)	87	616	126	71
Flavobacterium columnare str. LP 8. (AB015480)	87	616	126	71
Empedobacter brevis ATCC 14234. (M59052)	87	280	307	71
Flavobacterium sp. str. IC001. (U85889)	87	616	308	71
Oceanospirillum maris subsp. maris ATCC 27649.	87	39	651	75
Spirochaeta halophila str. RS1 ATCC 29478 (T). (M88722)	87	207	177	169
Spirochaeta bajacaliforniensis str. BA-2 ATCC 35968. (M71239)	87	260	643	169
Capnocytophaga ochracea FDC 7b. (U41354)	87	39	93	200
Capnocytophaga ochracea LMG 12115. (U41353)	87	39	93	200
Capnocytophaga ochracea LMG 12117. (U41351)	87	39	93	200
Capnocytophaga ochracea str. 25 ATCC 33596 (T). (L14635)	87	39	93	200
Capnocytophaga ochracea str. 25 ATCC 33596 (T). (X67610)	87	39	93	200
Capnocytophaga sputigena ATCC 33612 (T).	87	39	308	200
Capnocytophaga sputigena ATCC 33612 (T). (L14636)	87	39	308	200
Capnocytophaga sputigena ATCC 33612 (T). (X67609)	87	39	308	200
Capnocytophaga sputigena str. 897 CIP 100. (AF133536)	87	39	308	200
Ornithobacterium rhinotracheale LMG 9086 (T). (L19156)	87	39	307	652
Arsenophonus nasoniae str. SKI4. (M90801)	88	39	427	75
symbiont of secondary endosymbiont of Glossina pallidipes (tsetse). (M99060)	88	39	571	75
Oceanospirillum japonicum ATCC 19191 (T).	88	39	879	75
clone env.OPS 17. (AF018199)	88	39	111	139
Thermonema lapsum ATCC 43542 (T). (L11703)	88	39	478	146
Neisseria animalis str. NA1 ATCC 19573. (L06172)	88	206	126	161
Neisseria denitrificans str. M37 ATCC 14686 (T). (L06173)	88	225	126	161
Neisseria denitrificans str. M37 ATCC 14686 (T). (M35020)	88	225	126	161
Spirochaeta smaragdinae SEBR 4228 (T). (U80597)	88	262	1237	170
Neisseria elongata ATCC 25295 (T). (L06171)	88	206	126	240
Neisseria elongata.	88	206	126	240
Simonsiella muelleri ATCC 29453 (T). (M59071)	88	227	126	242
Deferribacter thermophilus str. BMA. (U75602)	89	76	85	66
Flavobacterium columnare str. FK 401. (AB010952)	89	183	128	72
ACAM 210. (U85886)	89	39	171	72
str. SW17. (AF001368)	89	280	308	72
Polaribacter IC063 str. IC063. (U85885)	89	909	310	72
Cytophaga sp. str. BD2-2. (AB015532)	89	911	310	202
Eikenella sp. str. UB-204 CCUG 28283. (L06165)	89	207	127	241
str. IC157. (AF001370)	89	407	471	462
Microscilla furvescens str. TV-2 ATCC 23129. (M58792)	89	39	872	601
clone 12-130. (AF018498)	90	266	181	32
str. rM17. (AB021352)	90	227	481	76
Aeromonas jandaei str. ST19. (AF118387)	90	39	811	76
Aeromonas caviae CIP 76.16 (T). (X74674)	90	39	886	76
Aeromonas eucrenophila CIP 76.17 (T). (X74675)	90	39	886	76
Aeromonas hydrophila ATCC 35654. (X74676)	90	39	886	76
Aeromonas hydrophila subsp. hydrophila ATCC 7966 (T). (M59148)	90	39	886	76
Aeromonas hydrophila subsp. hydrophila CIP 76.14 (T). (X74677)	90	39	886	76
Aeromonas jandaei ATCC 49568 (T). (X74678)	90	39	886	76
Aeromonas media ATCC 33907 (T). (X74679)	90	39	886	76
Aeromonas salmonicida subsp. masoucida str. 1-1-1 CIP 103210 (T). (X74680)	90	39	886	76
Aeromonas salmonicida subsp. salmonicida CIP 103209 (T). (X74681)	90	39	886	76
Aeromonas schubertii ATCC 43700 (T). (X74682)	90	39	886	76
Aeromonas sobria CIP 74.33 (T). (X74683)	90	39	886	76
Aeromonas sp. CDC 9533-76.	90	39	886	76
Aeromonas sp. CDC 9701-84.	90	39	886	76
Aeromonas veronii ATCC 35624 (T). (X74684)	90	39	886	76
Frankia sp. str. Ag45/Mut15. (X53209)	90	158	389	173
Saccharothrix australiensis str. LL-BM782Ce8 ATCC 31497 (T). (M29282)	90	186	86	194
clone VC2.1 Bac22. (AF068798)	90	39	311	203
Flavobacterium 5N-3 str. 5N-3. (AB017597)	91	282	130	73
Cytophaga lytica str. LIM-21 ATCC 23178 (T). (M62796)	91	282	310	73
Persicobacter diffluens str. Lewin LIM-1 ATCC 23140. (M58765)	91	39	311	73
Cytophaga fermentans ATCC 19072 (T). (M58766)	91	39	312	73
Microscilla aggregans subsp. catalatica str. HI-3 ATCC 23190. (M58791)	91	285	312	73
Flexibacter maritimus str. R2 ATCC 43398 (T). (M64629)	91	911	312	73
Cytophaga sp. str. JTB248. (AB015263)	91	325	471	73
Cytophaga sp. str. BD7-10. (AB015585)	91	39	69	83
Cytophaga sp. str. BD1-27. (AB015528)	91	39	314	83
clone VC2.1 Bac10. (AF068791)	91	69	442	116
clone VC2.1 Bac11. (AF068792)	91	69	442	116
clone VC2.1 Bac27. (AF068801)	91	69	442	116
clone VC2.1 Bac33. (AF068807)	91	69	442	116
clone VC2.1 bac39. (AF068782)	91	69	442	116
Cytophaga uncultured Cytophaga Sva1038. (AJ240979)	91	913	312	142
clone SB-5. (AF029041)	91	409	312	204
Flexibacter polymorphus ATCC 27820 (T). (M58786)	91	1191	474	204
Microscilla arenaria str. HJ-1 ATCC 23161 (T). (M60455)	91	39	181	205
Cytophaga sp. str. JTB143. (AB015261)	91	284	140	239
Flexibacter filiformis str. FX e 1 ATCC 29495 (T). (M58782)	91	39	114	604
Cytophaga sp. str. AA8-2. (AB017047)	91	284	173	604
Cytophaga sp. str. AA8-3. (AB017048)	91	284	173	604
Cytophaga sp. str. J18-M01. (AB017046)	91	284	173	604
Flexibacter sancti ATCC 23092 (T). (M62795)	91	39	114	720
Bacteroides forsythus FDC 338 (T). (L16495)	91	914	232	722
Cytophaga sp. str. JTB132. (AB015260)	93	39	314	74
Alcaligenes D2 str. D2. (AJ004688)	93	231	485	75
Kitasatospora cystarginea str. RK-419 JCM 7356 (T). (U93318)	93	224	451	197
str. NIH. (L11886)	93	39	116	206
Cytophaga sp. str. BD2-17. (AB015545)	93	284	312	239
Cytophaga sp. str. BD1-16. (AB015525)	93	881	99	241
Bacteroides splanchnicus NCTC 10825 (T). (L16496)	93	913	175	605
Flavobacterium ferrugineum ATCC 13524 (T). (M62798)	93	262	116	608
clone S111. (AF013560)	95	220	494	254
Bacteroides distasonis ATCC 8503 (T). (M86695)	95	263	317	821
Bacteroides vulgatus ATCC 8482 (T). (M58762)	96	263	478	32
clone 12-129. (AF018497)	97	264	199	32
clone 12-101. (AF018480)	97	131	318	32
clone JW7. (AF018440)	97	264	318	32
Prevotella brevis str. GA33 ATCC 19188 (T). (AJ011682)	97	264	318	32
Prevotella heparinolytica ATCC 35895 (T). (L16487)	97	263	458	32
Prevotella zoogleoformans ATCC 33285 (T). (L16488)	97	263	471	32
clone 12-102. (AF018481)	97	219	478	32
clone 12-16. (AF018460)	97	219	478	32
Bacteroides eggerthii NCTC 11185 (T). (L16485)	97	263	478	32
clone 12-50. (AF018468)	97	263	478	32
clone 12-104. (AF018483)	97	264	478	32
clone 12-12. (AF018458)	97	264	478	32
clone 12-103. (AF018482)	97	264	479	32
clone 12-4. (AF018453)	97	264	479	32
clone 12-70. (AF018477)	97	264	479	32
Prevotella aff. ruminicola Tc2-24 str. Tc2-24. (AJ009933)	97	264	479	32
Prevotella bivia ATCC 29303 (T). (L16475)	97	264	479	32
Prevotella bryantii str. B14 DSM 11371 (T). (AJ006457)	97	264	479	32
Prevotella ruminicola subsp. ruminicola ATCC 19189 (T). (L16482)	97	264	479	32
Prevotella loescheii ATCC 15930 (T). (L16481)	97	264	480	32
Prevotella disiens ATCC 29426 (T). (L16483)	97	415	480	32
Prevotella oralis ATCC 33269 (T). (L16480)	97	163	484	32
Bacteroides fragilis ATCC 25285 (T). (M61006)	97	845	649	32
Bacteroides fragilis. (M11656)	97	845	649	32
Salmonella typhimurium str. Stm1. (U90316)	97	39	426	75
Rikenella microfusus ATCC 29728 (T). (L16498)	97	39	317	76
Porphyromonas macacae ATCC 33141 (T). (L16494)	97	581	318	76
Porphyromonas macacae NCTC 11632 (T). (L26103)	97	581	318	76
Porphyromonas endodontalis ATCC 35406 (T). (L16491)	97	920	318	76
Porphyromonas gingivalis ATCC 33277 (T). (L16492)	97	921	318	76
Porphyromonas levii ATCC 29147 (T). (L16493)	97	330	459	76
Bacteroides putredinis str. 1 Ando ATCC 29800 (T). (L16497)	97	918	163	244
clone Sva0389. (AJ240976)	97	230	460	246
str. JTB31. (AB015267)	97	238	460	246
str. BD2-10. (AB015539)	97	238	460	288
clone 12-106. (AF018484)	98	265	442	32
clone 12-114. (AF018489)	98	265	442	32
clone 12-132. (AF018499)	98	265	478	32
clone BPC063. (AF154093)	98	239	461	289
clone 12-8. (AF018456)	99	266	320	32
Prevotella albensis str. M384 DSM 11370 (T). (AJ011683)	99	266	320	32
Prevotella RZ str. RZ. (AF040719)	99	266	320	32
Bacteroides ovatus NCTC 11153 (T). (L16484)	99	265	480	32
clone 12-109. (AF018486)	99	266	480	32
Bacteroides thetaiotaomicron str. E50 ATCC 29148 (T). (L16489)	99	383	480	32
Bacteroides thetaiotaomicron str. E50 VPI 5482 (T). (M58763)	99	383	480	32
Prevotella corporis ATCC 33547 (T). (L16465)	99	266	481	32
Prevotella melaninogenica str. B282 ATCC 25845 (T). (L16469)	99	266	481	32
Prevotella melaninogenica str. N-58-71A ATCC 43982. (L16470)	99	266	481	32
Prevotella oulora str. WPH 179 ATCC 43324 (T). (L16472)	99	266	481	32
Prevotella veroralis ATCC 33779 (T). (L16473)	99	417	481	32
Prevotella intermedia str. B422 (S.Finegold) ATCC 25611 (T). (L16468)	99	165	732	32
clone env.OPS 10. (AF018194)	99	320	71	124
clone env.OPS 1. (AF018186)	99	320	448	124
clone env.OPS 14. (AF018196)	99	320	449	124
Shewanella frigidimarina NCIMB 400. (Y13699)	99	39	885	241
Prevotella denticola ATCC 33185. (L16466)	99	266	473	247
Prevotella nigrescens str. B515 ATCC 25261. (L16479)	99	165	478	247
Prevotella nigrescens str. Lambe 729-74 ATCC 33563 (T). (L16471)	99	165	478	247
Prevotella denticola str. 1210 ATCC 35308 (T). (L16467)	99	266	481	247
Craurococcus roseus str. NS130. (D85828)	113	72	426	212
Herpetosiphon aurantiacus ATCC 23779 (T). (M34117)	113	302	431	809
clone SJA-170. (AJ009500)	115	73	444	229
clone T19. (Z93972)	116	193	422	74
clone T25. (Z93971)	116	193	422	74
str. T25. (X95836)	116	193	422	74
clone DA067. (Y07582)	116	194	423	129
str. ALV. (M79376)	117	142	465	236
Chloroflexus aurantiacus str. J-10-fl ATCC 29366 (T). (M34116)	118	200	255	807
Fusobacterium necrophorum str. FnS40; biotype B. (X74408)	120	245	444	190
clone env.OPS 15. (AF018197)	120	63	460	232
str. TH3. (M79434)	121	65	58	217
Sulfobacillus thermosulfidooxidans. (Z21979)	122	152	467	229
Alicyclobacillus sp. str. KHA-31. (AB004581)	122	75	473	233
Alicyclobacillus sp. str. MIH-2. (AB004580)	122	75	473	233
Alicyclobacillus sp. str. UZ-1. (AB004579)	122	75	473	233
Brevibacillus brevis JCM 2503 (T). (D78457)	122	219	444	234
Brevibacillus parabrevis IFO 12334 (T). (D78463)	122	219	463	234
str. rA2. (AB021354)	123	202	431	139
Thermus thermophilus str. HB-8 ATCC 27634 (T). (X07998)	123	63	463	235
Thermus thermophilus str. HB-8. (M26923)	123	63	463	235
Treponema socranskii subsp. socranskii str. D56BRIII6 ATCC 35536 (AF033306)	124	228	113	198
Bordetella holmesii CDC F5101 (T). (U04820)	124	78	474	235
Thermomicrobium roseum ATCC 27502 (T). (M34115)	124	187	462	246
Mesorhizobium loti ATCC 33669 (T). (D14514)	125	221	678	138
Rhizobium sp. str. 113. (D14512)	125	222	821	138
Heliobacterium gestii str. Chainat ATCC 43375 (T). (L36198)	125	260	457	241
Heliobacterium gestii str. Chainat ATCC 43375 (T). (U14558)	125	260	457	241
Rhizobium galegae str. NBIMTC 2246. (Z79620)	126	223	822	139
Desulforhopalus vacuolatus str. ltk10. (L42613)	126	191	212	223
Isosphaera pallida str. IS 1B ATCC 43644 (T). (X64372)	126	62	1381	1043
Oceanospirillum beijerinckii subsp. beijerinckii ATCC 12754 (T).	127	39	648	74
Halomonas elongata ATCC 33173 (T). (X67023)	127	39	752	74
Halomonas halmophila ATCC 19717 (T). (M59153)	127	39	753	74
Rhizobium sp. str. TAL1148. (D14511)	127	225	682	140
Neisseria gonorrhoeae str. 2013. (M34130)	128	206	126	75
Neisseria gonorrhoeae str. B 5025 NCTC 8375 (T). (X07714)	128	206	126	75
Halomonas halodenitrificans ATCC 13511 (T). (L04942)	128	40	883	75
Agrobacterium vitis str. K309 NCPPB 3554 (T). (U45329)	128	225	111	125
Agrobacterium vitis str. S4. (U28505)	128	225	111	125
Agrobacterium tumefaciens ATCC 4720 (alpha purple bacterium). (M11223)	128	225	824	125
str. NT-25. (AF159452)	128	191	106	141
str. NT-26. (AF159453)	128	191	106	141
Mesorhizobium loti str. 261 ICMP 3153. (U50166)	128	225	681	141
Mesorhizobium loti str. R88b USDA 3462. (U50165)	128	225	682	141
Mesorhizobium loti str. R8CS USDA 3467. (U50164)	128	225	682	141
Mesorhizobium tianshanense str. A-1BS DSM 11417 (T). (U71079)	128	225	682	141
Rhizobium CJ5 str. CJ5, 24N USDA 3398. (U50168)	128	225	682	141
Rhizobium sp. str. OK-55. (D14510)	128	225	824	141
str. YIM90002. (AF178988)	128	67	78	235
str. 36 (Nielsen).	128	39	409	237
clone SJA-88. (AJ009479)	128	219	491	253
Citrobacter rodentium CDC 1843-73 (T). (AF025363)	129	39	427	75
Citrobacter sedlakii CDC 4696-86 (T). (AF025364)	129	39	427	75
Bacillus arsenicoselenatis str. E1H. (AF064705)	129	235	464	75
Oceanospirillum linum ATCC 11336 (T). (M22365)	129	39	650	75
Microcystis elabens str. NIES42. (AB001724)	129	128	421	205
Microcystis holsatica str. NIES43. (D89036)	129	128	421	205
Saccharothrix australiensis str. LL-BM782Ce8 ATCC 31497 (T). (X53193)	129	67	78	233
Vibrio cholerae str. 1062 INSERM U303. (X74695)	129	39	427	240
Vibrio cholerae str. 1094 CIP 62.13 (T). (X74694)	129	39	427	240
Vibrio mimicus CIP 101888 (T). (X74713)	129	39	427	240
str. BD7-4. (AB015580)	130	211	442	226
Paracoccus sp. str. B8B1. (AJ012067)	130	39	422	250
Paracoccus sp. str. B8B2. (AJ012068)	130	39	422	250
Rhodobacter capsulatus str. B10 ATCC 33303. (M34129)	130	39	422	250
Rhodobacter capsulatus str. B10 ATCC 33303. (M60671)	130	39	422	250
Rhodobacter sphaeroides str. ATH 2.4.1 ATCC 17023 (T) [gene=rrnA]. (X53853)	130	39	422	250
Rhodobacter sphaeroides str. ATH 2.4.1 ATCC 17023 (T) [gene=rrnB]. (X53854)	130	39	422	250
Rhodobacter sphaeroides str. ATH 2.4.1 ATCC 17023 (T) [gene=rrnC]. (X53855)	130	39	422	250
Rhodobacter TCRI 3 str. TCRI 3. (AB017796)	130	39	422	250
Rhodobacter TCRI 5 str. TCRI 5. (AB017797)	130	39	422	250
Rhodobacter TCRI str. TCRI 2. (AB017798)	130	39	422	250
Thermotoga maritima str. MSB8 DSM 3109 (T). (M21774)	130	229	86	856
clone Sar248. (U65912)	131	405	449	67
clone BPC061. (AF154092)	131	242	1223	139
str. G-179. (AF109171)	131	228	828	144
clone Sar324. (U65908)	131	264	449	155
clone SJA-111. (AJ009485)	131	216	242	250
Bacillus thermoleovorans ATCC 43513 (T). (M77488)	132	229	484	70
Paenibacillus validus NCIMB 12782 (T). (M77489)	132	307	483	244
Thermoactinomyces candidus. (M77490)	132	307	483	244
Saccharococcus thermophilus str. 657 ATCC 43125 (T). (L09227)	133	227	452	72
Saccharococcus thermophilus str. 657 ATCC 43125 (T). (X70430)	133	227	452	72
Nocardioides jensenii DSM 20641 (T). (X53214)	133	218	445	211
Acidimicrobium ferrooxidans str. ICP DSM 10331 (T). (U75647)	133	213	58	229
Bacillus coagulans JCM 2257. (D78313)	133	219	475	234
Thermobispora bispora str. R51 ATCC 19993 (T) [gene=rrnA]. (U83909)	133	225	466	251
Thermobispora bispora str. R51 ATCC 19993 (T) [gene=rrnC]. (U83911)	133	225	466	251
Eubacterium lentum JCM 9979. (AB011817)	133	194	455	469
Acholeplasma oculi ISM 1499. (U14906)	133	244	452	615
Bacillus methanolicus str. C1 NCIMB 13114. (S42879)	134	231	456	73
Bacillus methanolicus str. C1 NCIMB 13114. (X64465)	134	231	456	73
Mycoplasma lipophilum str. MaBy ATCC 27104 (T). (M24581)	134	133	102	194
Frankia sp. str. G48. (L11306)	135	201	75	66
Bifidobacterium thermophilum. (AB016246)	135	258	462	143
Acholeplasma laidlawii str. JA1. (M23932)	135	290	396	148
Acholeplasma laidlawii str. PG8 ATCC 23206 (T). (U14905)	135	290	398	148
str. JTB133. (AB015244)	135	275	248	159
Paenibacillus macerans ATCC 8244 (T). (X57306)	135	309	485	159
Leptothrix mobilis str. Feox-1 DSM 10617 (T). (X97071)	135	215	469	230
Leptothrix cholodnii str. Mulder 5 CCM 1827. (X97070)	135	215	469	272
Leptothrix discophora str. SP-6 ATCC 51168. (L33974)	135	215	469	272
clone env.OPS 2. (AF018187)	136	38	464	27
clone T21. (Z94006)	136	214	408	74
Bacillus thermoamylovorans str. DKP CNCM I-1378 (T). (L27478)	136	233	476	74
Bacillus caldolyticus. (M77484)	136	233	488	74
Bacillus caldovelox. (M77485)	136	233	488	74
Bacillus thermodenitrificans. (M77487)	136	233	488	74
Bacillus thermoleovorans str. B23. (AB034836)	136	63	489	74
Eubacterium biforme ATCC 27806 (T). (M59230)	136	214	626	74
Halochromatium glycolicum str. BN 3201. (X93472)	137	185	871	226
Desulfotomaculum nigrificans NCIMB 8395 (T). (X62176)	138	289	458	74
Desulfitobacterium dehalogenans str. JW/IU-DC1 DSM 9161 (T). (L28946)	138	212	417	75
Bacillus GL1 str. GL1. (AB024598)	138	235	488	75
Eubacterium cylindroides ATCC 27803 (T). (L34617)	138	216	630	75
Paenibacillus larvae subsp. pulvifaciens NCDO 1141. (X60636)	138	311	892	162
Rubrobacter radiotolerans JCM 2153 (T). (U65647)	138	210	165	204
Thiocapsa roseopersicina str. 5811. (AF112998)	138	244	870	210
Allochromatium vinosum ATCC 17899 (T). (M26629)	138	75	870	225
str. AshY1. (AF189215)	138	261	813	227
Amoebobacter purpureus str. ThSchl2 DSM 4197 (T). (AJ223235)	138	193	872	227
Ectothiorhodospira marina str. BN 9914; Matheron BA 1010 DSM 241 (X93476)	138	68	876	230
clone Phenol-4. (AF121885)	138	65	78	233
Bacillus tipchiralis. (AF039408)	138	314	491	250
Bacillus sp. str. ICPS10. (U62623)	139	186	492	75
Clostridium innocuum str. B-3 ATCC 14501 (T). (M23732)	139	270	595	75
Eubacterium cylindroides ATCC 27528. (L34616)	139	268	1221	75
Bacillus edaphicus str. T7 VKPM B-7517 (T). (AF006076)	139	223	476	151
Paenibacillus validus DSM 3037 (T). (S73541)	139	226	480	151
str. JL 206 DSM 41755. (AF074410)	139	225	452	198
Rhodococcus sp. str. SRB1948-Z40. (AB010913)	139	67	78	232
str. AS2988. (AF060671)	139	206	451	232
Ectothiorhodospira vacuolata str. BN 9512; beta1 DSM 2111 (T). (X93478)	139	69	878	232
clone SJA-36. (AJ009461)	139	184	489	249
Anaerobranca horikoshii str. JW/YL-138 DSM 9786 (T). (U21809)	140	230	461	76
Frankia sp. str. ArI4. (L11307)	140	209	442	118
Frankia sp. str. AcN14a. (M88466)	140	210	444	118
Weeksella virosa ATCC 43766 (T). (M93152)	140	39	93	172
str. BD2-13. (AB015541)	140	39	643	200
clone OCS44. (AF001650)	140	188	644	201
clone OM10. (U70693)	140	188	644	201
str. IC025. (U85891)	140	39	469	235
unnamed organism. (AF104472)	140	254	880	235
Desulfotomaculum geothermicum str. BSD DSM 3669 (T). (X80789)	140	266	462	247
clone SJA-173. (AJ009503)	140	214	500	260
Frankia sp. str. CeD ORS 020606. (M55343)	141	211	445	66
Treponema 5:22:BH022 str. 5:22:BH022. (AF182837)	141	210	121	72
Eubacterium dolichum ATCC 29143 (T). (L34682)	141	219	593	76
clone SJA-47. (AJ009464)	141	215	500	77
str. AS2987. (AF060672)	141	208	453	234
str. BD1-33. (AB015530)	141	219	472	234
str. DhA-71. (AF125876)	141	77	473	234
Burkholderia 'SAP II' str. SAP II. (AF052387)	141	219	473	234
Burkholderia sp. (U37344)	141	219	473	234
Burkholderia NF100. (AB025790)	141	220	473	235
Arhodomonas aquaeolei str. HA-1 ATCC 49307 (T). (M26631)	142	189	880	68
Sphingobacterium spiritivorum ATCC 33861 (T). (M58778)	142	39	311	72
clone DA057. (AJ000988)	142	227	452	73
str. JTB38. (AB015243)	142	205	58	155
Nocardioides sp. str. KP7. (D87974)	142	67	80	220
Nocardioides simplex ATCC 6946 (T). (M37693)	142	67	80	234
clone FJ21A. (U27856)	142	227	80	235
Cyclobacterium marinum str. WH-A; Raj ATCC 43824. (M62788)	142	39	58	239
clone BPC102. (AF154083)	142	208	440	242
str. strain 7. (AF072863)	142	295	466	249
Cytophaga sp. str. BD1-15. (AB015524)	143	222	469	72
str. BD6-4. (AB015574)	143	39	565	72
str. BD5-7. (AB015564)	143	39	643	72
clone SJA-38. (AJ009462)	143	39	644	72
clone SJA-64. (AJ009472)	143	39	644	72
Pseudomonas aeruginosa str. NIH 18 ATCC 25330. (M34133)	143	39	644	72
str. BD1-3. (AB015516)	143	39	644	72
str. BD4-16. (AB015563)	143	39	644	72
str. BD6-3. (AB015573)	143	39	644	72
str. JTB12. (AB015249)	143	39	644	72
Methylophaga marina ATCC 35842 (T). (X87338)	143	251	875	72
Bacillus subtilis [gene=rrnB gene]. (AL009126)	143	307	454	73
Bacillus subtilis. (AF008220)	143	307	454	73
Bacillus subtilis. (K00637)	143	307	454	73
str. BD7-8. (AB015583)	143	321	835	73
Clostridium hydroxybenzoicum str. JW/Z-1 ATCC 51151 (T). (L11305)	143	277	618	164
Ectothiorhodospira marismortui str. BN 9410; Oren EG-1 DSM 4180 (X93482)	143	254	69	235
Burkholderia cepacia. (X87275)	143	202	474	235
Anaeroflexus maritimus" str. PL12FS DSM 2831."	143	323	129	238
clone OCS 307. (U41450)	143	213	485	246
Dermatophilus congolensis ATCC 14637 (T). (M59057)	144	228	455	72
Methylophaga thalassica ATCC 33146 (T). (X87339)	144	252	875	72
Bacillus subtilis str. 168. (K00637)	144	308	455	73
str. BD3-13. (AB015554)	144	39	645	73
Marinobacter NK-1 str. NK-1. (AB026946)	144	256	881	73
Marinobacter hydrocarbonoclasticus str. SP.17 ATCC 49840 (T). (X67022)	144	256	882	74
clone GCA047. (AF154103)	144	205	86	157
clone BPC065. (AF154094)	144	271	899	157
Rhodothermus marinus. (X77140)	144	39	58	241
Rhodothermus marinus. (X80994)	144	39	58	241
Kineosporia rhamnosa str. I-132 JCM 9954 (T). (AB003935)	145	223	447	67
Bacillus subtilis str. A405. (AF058767)	145	308	285	73
Bacillus subtilis [gene=rrnI gene]. (AL009126)	145	309	455	73
Bacillus subtilis str. 168. (D64126)	145	309	455	73
Bacillus subtilis [gene=rrnD gene]. (AL009126)	145	230	456	73
Bacillus subtilis str. 168. (Z82044)	145	230	456	73
clone DA066. (AJ000982)	145	232	456	73
Bacillus subtilis [gene=rrnA gene]. (AL009126)	145	309	456	73
Bacillus subtilis [gene=rrnE gene]. (AL009126)	145	309	456	73
Bacillus subtilis [gene=rrnW gene]. (AL009126)	145	309	456	73
Bacillus subtilis NCDO 1769 (T). (X60646)	145	309	456	73
Bacillus subtilis str. 168 [gene=rrnA gene]. (D26185)	145	309	456	73
Bacillus subtilis str. 168 [gene=rrnW gene]. (D26185)	145	309	456	73
Bacillus subtilis subsp. Marburg str. 168. (D88802)	145	309	456	73
Bacillus subtilis [gene=rrnH gene]. (AL009126)	145	310	456	73
Bacillus subtilis str. 168. (D84213)	145	310	456	73
Bacillus licheniformis DSM 13 (T). (X68416)	145	310	457	73
Bacillus licheniformis NCDO 1772 (T). (X60623)	145	310	457	73
Bacillus subtilis [gene=rrnG gene]. (AL009126)	145	310	457	73
Paenibacillus lautus NCIMB 12780. (X60621)	145	310	457	73
Microbacterium aurum IFO 15204 (T). (AB007418)	145	232	458	73
Bacillus sp. str. Termite isolate v. (X81131)	145	310	458	73
Bacillus subtilis [gene=rrnJ gene]. (AL009126)	145	309	475	73
Bacillus subtilis [gene=rrnO gene]. (AL009126)	145	309	475	73
Bacillus subtilis str. 168 [gene=rrnJ gene]. (D26185)	145	309	475	73
Bacillus subtilis str. 168 [gene=rrnO gene]. (D26185)	145	309	475	73
Planococcus IC024 str. IC024. (U85899)	145	231	484	73
Bacillus amyloliquefaciens ATCC 23350 (T). (X60605)	145	309	486	73
Bacillus subtilis str. TB11. (AF058766)	145	309	486	73
Paenibacillus popilliae ATCC 14706 (T). (X60633)	145	309	486	73
Caryophanon latum NCDO 2034. (X70319)	145	310	486	73
Halorhodospira halochloris str. BN 9851; 51/12. (X93483)	145	192	883	73
clone BPC036. (AF154089)	145	257	569	74
str. JTB35. (AB015250)	145	408	569	74
Marinobacter sp. str. IC022. (U85863)	145	257	882	74
Marinobacter sp. str. IC032. (U85864)	145	257	882	74
Arthrobacter creatinolyticus str. GIFU 12498 GIFU 12498 (T). (D88211)	145	230	464	238
Marinobacter SW51 str. SW51. (AF001374)	145	323	882	238
Planococcus kocurii NCIMB 629 (T). (X62173)	145	179	456	246
clone S027. (AF013554)	145	68	491	253
clone S023. (AF013550)	145	272	491	253
Pseudomonas aeruginosa DSM 50071 (T). (X06684)	146	41	647	63
IFO 15706. (AB012591)	146	230	457	67
Clavibacter xyli subsp. cynodontis str. Cxc. (M60935)	146	230	456	73
Planococcus citreus NCIMB 1493 (T). (X62172)	146	180	457	73
IFO 15614. (AB012589)	146	181	457	73
unnamed organism. (AB012595)	146	181	457	73
IFO 15777. (AB012592)	146	181	458	73
Bacillus firmus NCIMB 9366 (T). (X60616)	146	233	458	73
Listeria welshimeri str. Welshimer V8 NCTC 11857 (T). (X56149)	146	231	433	74
Bacillus badius ATCC 14574 (T). (D78310)	146	232	487	74
Amycolatopsis orientalis subsp. orientalis DSM 40040 (T). (X76958)	146	237	111	184
Marinobacter sp. str. IC065. (U85867)	146	268	833	249
Thermomonospora chromogena ATCC 43196 (T). (AF116558)	146	245	468	253
Thermomonospora chromogena ATCC 43196 (T). (AF116559)	146	251	474	259
Aneurinibacillus aneurinilyticus ATCC 12856 (T). (D78455)	147	229	131	74
Aneurinibacillus aneurinilyticus NCIMB 10056. (X60645)	147	229	131	74
Aneurinibacillus migulanus ATCC 9999 (T). (D78462)	147	229	131	74
Listeria monocytogenes ATCC 35152. (M58822)	147	233	435	74
Bacillus fusiformis. (M77486)	147	233	476	74
Bacillus sp. str. Termite isolate iv. (X81130)	147	311	477	74
Staphylococcus delphini str. Heidy ATCC 49171 (T). (AB009938)	147	266	486	74
Staphylococcus schleiferi subsp. coagulans str. GA211 ATCC 49545 (AB009945)	147	266	486	74
Staphylococcus arlettae str. BP47 ATCC 43957 (T). (AB009933)	147	310	486	74
Staphylococcus carnosus subsp. carnosus ATCC 51365 (T). (AB009934)	147	310	486	74
Staphylococcus cohnii subsp. urealyticum str. CK27 ATCC 49330 (T). (AB009936)	147	310	486	74
Staphylococcus piscifermentans ATCC 51136 (T). (AB009943)	147	310	486	74
Staphylococcus pulvereri ATCC 51698 (T). (AB009942)	147	311	487	74
Staphylococcus vitulinus str. DD 756 ATCC 51145 (T). (AB009946)	147	311	487	74
Bacillus anthracis str. Sterne. (X55059)	147	311	488	74
Bacillus cereus NCDO 1771 (T). (X55060)	147	311	488	74
Bacillus medusa NCIMB 10437. (X60628)	147	311	488	74
Bacillus mycoides str. 273 DSM 2048 (T). (X55061)	147	311	488	74
Bacillus sp. str. Termite isolate 'bac. (X81132)	147	311	488	74
Staphylococcus schleiferi subsp. schleiferi DSM 4807 (T).	147	266	892	74
Bacillus pseudomycoides. (AF013121)	147	311	894	74
Thiobacillus halophilus. (U58020)	147	206	754	75
clone A54. (AF052421)	147	239	468	160
Aquifex pyrophilus str. Kol5a. (M83548)	147	200	502	229
str. BD3-16. (AB015556)	147	64	459	244
Thermomonospora chromogena ATCC 43196 (T). (AF116561)	147	247	470	255
Thermomonospora chromogena ATCC 43196 (T). (AF116562)	147	247	470	255
Paenibacillus macquariensis str. 673 DSM 2 (T). (X57305)	148	293	486	76
Caryophanon latum NCIMB 9533 (T). (X70314)	148	313	489	76
clone DA038. (AJ000986)	148	261	481	81
clone DA040. (AJ000985)	148	261	481	81
clone DA113. (Y07608)	148	261	481	81
clone DA116. (AJ000984)	148	261	481	81
Sporosarcina ureae. (X62174)	148	246	470	92
Halobacillus halophilus NCIMB 2269 (T). (X62174)	148	246	471	92
Halobacillus litoralis str. SL-4 DSM 10405 (T). (X94558)	148	246	471	92
Aerococcus urinae NCFB 2893 (T). (M77819)	148	231	657	247
Aerococcus urinae str. 1656-92. (U64458)	148	231	657	247
Bacillus pasteurii NCIMB 8841 (T). (X60631)	148	233	458	248
unnamed organism. (U40230)	148	227	905	260
Thermobacillus xylanolyticus str. XE. (AJ005795)	149	247	501	64
Eubacterium TW2 str. TW2. (AF084837)	149	241	198	81
clone SAR211. (U75256)	149	293	25	142
Methylosinus sporium str. provided by Y.Trotsenko. (M95665)	149	39	417	142
clone SAR464. (U75254)	149	292	421	142
Nodularia BCNOD9427 str. BCNOD9427. (AJ224447)	149	291	423	191
clone OCS24. (AF001637)	149	226	824	207
clone OM25. (U70678)	149	226	824	207
Dietzia JTS6048-306 str. JTS6048-306. (AB010904)	149	67	80	233
Kurthia zopfii str. F64/100; K5 NCIMB 9878 (T). (X70321)	149	233	487	248
str. NKB17. (AB013269)	149	67	80	251
str. NRRLB-14851. (AF156311)	149	314	461	251
clone Sva0450. (AJ240998)	149	67	80	252
Eubacterium uniforme ATCC 35992 (T). (L34626)	149	317	196	254
Rubrivivax gelatinosus str. ATH 2.2.1 ATCC 17011 (T). (M60682)	149	69	471	274
Paenibacillus illinoisensis str. 14 NRRL NRS-1356 (T). (D85397)	150	235	290	75
Paenibacillus polymyxa NCDO 1774. (X60632)	150	267	487	75
Paenibacillus azotofixans NRRL B-14372. (D78318)	150	235	894	75
Paenibacillus peoriae str. 11.B.9 IFO 15541 (T). (D78476)	150	235	894	75
Nostoc muscorum PCC 7120. (X59559)	150	292	424	110
Methylosinus LW2 str. LW2. (AF150786)	150	39	108	143
Methylosinus LW3 str. LW3. (AF150788)	150	39	421	143
Methylocystis parvus. (AF150805)	150	39	422	143
Erythrobacter longus str. OCh 101 ATCC 33941 (T). (M59062)	150	193	422	143
Methylocystis M str. M. (U81595)	150	193	422	143
Porphyrobacter neustonensis DSM 9434. (AB033327)	150	193	422	143
Porphyrobacter tepidarius str. OT3 DSM 10594 (T). (AB033328)	150	193	422	143
Sphingomonas yanoikuyae. (U37524)	150	227	422	143
Porphyrobacter KK348 str. KK348. (AB033325)	150	193	827	143
Porphyrobacter KK351 str. KK351. (AB033326)	150	193	827	143
Paenibacillus glucanolyticus str. S93 DSM 5162 (T). (D78470)	150	235	489	162
Paenibacillus lautus NRRL B-379. (D85394)	150	235	489	162
Paenibacillus lautus NRRL NRS-666 (T). (D78473)	150	235	489	162
Bacillus vortex. (AF039409)	150	235	491	162
Paenibacillus chibensis NRRL B-142 (T). (D85395)	150	235	894	162
clone SAR407. (U75253)	150	117	423	173
Fusobacterium russii ATCC 25533 (T). (M58681)	150	271	443	189
Haloanaerobium acetoethylicum str. EIGI DSM 3532 (T). (U32594)	150	944	501	189
Haloanaerobium acetoethylicum. (U86448)	150	944	501	189
Haloanaerobium kushnerii ATCC 700103. (U86446)	150	945	502	189
Calothrix D253"." (X99213)	150	865	63	192
Chlorogloeopsis" sp. str. HTF PCC 7518." (X68780)	150	226	424	192
Nostoc ATCC53789 ATCC 53789. (AF062638)	150	292	424	192
Nostoc GSV224 str. GSV224. (AF062637)	150	292	424	192
clone SAR220. (U75257)	150	293	25	208
clone SJA-105. (AJ009482)	150	193	108	208
Beijerinckia indica subsp. indica ATCC 9039 (T). (M59060)	150	39	422	208
Blastomonas natatoria DSM 3183 (T). (AB024288)	150	71	422	208
Erythromonas ursincola str. KR-99 DSM 9006 (T). (AB024289)	150	71	422	208
str. BD5-9. (AB015565)	150	71	422	208
IAM 12620. (AB021493)	150	193	422	208
Sphingomonas sp. str. CF06. (U52146)	150	293	422	208
str. CD. (AF191022)	150	293	422	208
Sphingomonas JS5 str. JS5. (AF157490)	150	227	827	208
Sphingomonas DhA-95 str. DhA-95. (AF177917)	150	293	827	208
Chrysiogenes arsenatis str. BAL-1 (T). (X81319)	150	235	626	216
Amaricoccus macauensis str. Ben104 ACM 5096 (T). (U88042)	150	193	108	250
Sphingomonas aromaticivorans IFO 16084. (AB025012)	150	227	422	250
Sphingomonas stygia IFO 16085. (AB025013)	150	227	422	250
Sphingomonas subterranea IFO 16086. (AB025014)	150	227	422	250
Azospirillum brasilense str. Sp 7 ATCC 29145 (T).	150	71	828	252
Bacillus circulans NCDO 1775 (T). (X60613)	151	229	454	72
Desulfotomaculum thermosapovorans str. MLF DSM 6562 (T). (Z26315)	151	266	464	76
Caryophanon tenue NCDO 2324 (T). (X70315)	151	315	491	76
Fusobacterium varium ATCC 8501 (T). (M58686)	151	272	444	190
Brevibacillus laterosporus ATCC 64 (T). (X57307)	151	293	470	198
Bradyrhizobium sp. str. 129. (D14508)	151	39	109	208
Bradyrhizobium sp. str. 55S. (D14507)	151	39	109	208
Quinella ovalis. (M62701)	151	244	456	225
Mycoplasma corogypsi str. BV1 ATCC 51148 (T). (L08054)	151	316	100	231
clone SAR 406. (U34043)	151	231	486	288
Sporolactobacillus inulinus ATCC 15538 (T). (M58838)	152	212	890	73
Paenibacillus macquariensis str. 673 NCTC 10419 (T). (X60625)	152	237	491	76
Paenibacillus sp. str. KK19. (AJ011322)	152	237	491	76
Afipia genosp. 4 str. G9018. (U87769)	152	195	110	145
Methylobacterium extorquens ATCC 43645 (T).	152	195	110	145
Methylosinus trichosporium. (AF150804)	152	195	110	145
Rhodothalassium salexigens ATCC 35888 (T). (M59070)	152	39	422	145
clone SJA-9. (AJ009451)	152	39	424	145
Methylocystis LW5 str. LW5. (AF150790)	152	39	424	145
Methylosinus PW1 str. PW1. (AF150802)	152	39	424	145
Rhodopseudomonas acidophila str. 7050 ATCC 25092 (T). (M34128)	152	195	828	145
clone GCA004. (AF154104)	152	233	461	165
clone GCA112. (AF154100)	152	233	463	165
Treponema sp. str. CA. (M59294)	152	223	120	170
Fusobacterium gonidiaformans ATCC 25563 (T). (M58679)	152	246	445	191
Fusobacterium mortiferum ATCC 25557 (T).	152	273	445	191
Cylindrospermopsis raciborskii str. AWT205. (AF092504)	152	294	425	194
Cylindrospermopsis raciborskii str. Solomon Dam, Palm Island, (AF067818)	152	294	426	194
Cylindrospermopsis raciborskii str. Solomon Dam, Palm Island, (AF067819)	152	294	426	194
Afipia clevelandensis. (M69186)	152	194	110	209
Bradyrhizobium japonicum IAM 12608. (D11345)	152	39	110	210
Bradyrhizobium japonicum. (Z35330)	152	195	110	210
Bradyrhizobium lupini str. KM50 90 USDA 3514. (U69637)	152	195	110	210
Bradyrhizobium sp. USDA 4362. (D86354)	152	195	110	210
Bradyrhizobium sp. USDA 4377. (D86355)	152	195	110	210
Nitrobacter winogradskyi ATCC 25381 (T). (L35506)	152	195	110	210
Rhodopseudomonas palustris str. GH. (M59068)	152	195	110	210
Rhodopseudomonas palustris str. No.7. (AF184625)	152	195	110	210
Rhodopseudomonas palustris str. No.7. (AF184626)	152	195	110	210
Rhodopseudomonas palustris str. No.7. (D89811)	152	195	110	210
Rhodopseudomonas palustris. (D84187)	152	195	110	210
str. BD5-10. (AB015566)	152	195	110	210
str. BTH. (D89029)	152	195	110	210
str. HWK12. (D89028)	152	195	110	210
clone DA122. (Y12598)	152	39	424	210
Sphingomonas Lep1 str. Lep1. (AF038030)	152	295	424	210
Mycoplasma hominis str. PG21 ATCC 23114 (T). (M24473)	152	251	471	369
Clostridium rectum NCIMB 10651 (T). (X77850)	153	274	445	59
Mycoplasma 'Grey Lung disease agent'. (AF001173)	153	251	102	66
Bacillus fusiformis ATCC 7055 (T). (L14013)	153	306	452	73
Bacillus sphaericus str. 1013 (T. Gibson) ATCC 14577 (T). (L14010)	153	307	453	73
Bacillus sphaericus NRS 400. (L14015)	153	308	454	73
Bacillus sphaericus str. 2297. (L14012)	153	309	455	73
Bacillus sphaericus str. 2362. (L14011)	153	309	455	73
Bacillus benzoevorans NCIMB 12555 (T). (X60611)	153	231	456	73
Bacillus macroides NCDO 1661. (X70312)	153	231	456	73
clone DA032. (Y07574)	153	231	456	73
clone DA036. (AJ000981)	153	231	456	73
clone BPC043. (AF154080)	153	232	457	73
clone BPC094. (AF154082)	153	232	457	73
clone clone DA115. (Y07578)	153	232	457	73
Brevibacillus borstelensis NRRL NRS-818 (T). (D78456)	153	219	444	120
Paenibacillus chondroitinus str. 12 DSM 5051 (T). (D82064)	153	219	876	146
Mycoplasma arthritidis str. PG6 ATCC 19611 (T). (M24580)	153	252	472	201
Mycoplasma salivarium str. PG20 ATCC 23064 (T). (M24661)	153	193	474	202
str. NKB14. (AB013266)	153	206	494	220
str. NKB15. (AB013267)	153	206	494	220
str. NKB16. (AB013268)	153	206	494	220
str. BD7-1. (AB015577)	153	209	64	224
Mycoplasma hyosynoviae. (U26730)	153	250	470	231
Mycoplasma pullorum str. CKK. (U58504)	153	317	102	232
Mycoplasma orale str. CH19299 ATCC 23714 (T). (M24659)	153	251	471	232
Brevibacillus agri NRRL NRS-1219 (T). (D78454)	153	219	444	234
Brevibacillus choshinensis str. HPD52. (D78459)	153	219	444	234
Brevibacillus reuszeri NRRL NRS-1206 (T). (D78464)	153	219	444	234
Brevibacillus brevis NCIMB 9372 (T). (X60612)	153	219	463	234
Brevibacillus formosus NRRL NRS-863 (T). (D78460)	153	219	463	234
Treponema pectinovorum ATCC 33768 (T). (M71237)	153	210	121	242
Mycoplasma hominis str. 183. (M96660)	153	252	472	370
Bacillus sphaericus NRS 1198. (L14016)	154	308	454	74
Bacillus sphaericus NRS 592. (L14014)	154	311	457	74
str. NRRLB-14911. (AF156313)	154	232	486	74
Carnococcus allantoicus str. NDP. (M98448)	154	215	901	77
Trichococcus flocculiformis DSM 2094. (Y17301)	154	215	901	77
Luteococcus japonicus IFO 12422 (T). (D21245)	154	95	554	111
Thermobispora bispora str. R51 ATCC 19993 (T) [gene=rrnB]. (U83910)	154	226	467	252
Thermobispora bispora str. R51 ATCC 19993 (T) [gene=rrnD]. (U83912)	154	226	467	252
Staphylococcus pasteuri ATCC 51129 (T). (AB009944)	155	209	486	74
Staphylococcus aureus subsp. aureus ATCC 12600 (T). (L36472)	155	310	486	74
Staphylococcus aureus subsp. aureus ATCC 12600 (T). (X68417)	155	310	486	74
Staphylococcus capitis subsp. ureolyticus ATCC 49326 (T). (AB009937)	155	310	486	74
Staphylococcus caprae ATCC 35538 (T). (AB009935)	155	310	486	74
Staphylococcus epidermidis ATCC 14990 (T).	155	310	486	74
Staphylococcus equorum ATCC 43958 (T). (AB009939)	155	310	486	74
Staphylococcus lugdunensis str. N860297 ATCC 43809 (T). (AB009941)	155	310	486	74
Staphylococcus succinus str. AMG-D1 ATCC 700337 (T). (AF004220)	155	310	486	74
Staphylococcus succinus str. AMG-D2. (AF004219)	155	310	486	74
Halorhodospira abdelmalekii str. BN 9840; 51/20 DSM 2110 (T). (X93477)	155	202	891	79
Azospirillum lipoferum str. VPI Sp 59b ATCC 29707 (T). (M59061)	156	197	830	254
Kineosporia aurantiaca JCM 3230 (T). (AB003931)	157	173	447	67
Eubacterium tardum str. SC 87K. (Z36275)	157	302	472	195
str. AS3080. (AF060683)	158	223	441	124
Angiococcus disciformis ATCC 33172 (T). (M94374)	158	201	486	176
Archangium gephyra ATCC 25201 (T). (M94273)	158	201	486	176
Cetobacterium ceti str. M-3333 NCFB 3026 (T). (X78419)	158	279	451	197
Streptomyces lividans str. TK21. (X86354)	158	205	451	235
Streptomyces lividans str. TK21. (X95968)	158	205	451	235
Streptomyces lividans str. TK21. (X95969)	158	205	451	235
Kitasatospora melanogena JCM 3337. (U93326)	159	224	451	67
Desulfothiovibrio peptidovorans str. G4207. (U52817)	159	258	70	79
str. AS3088. (AF060684)	159	224	442	125
Rhodococcus sp. str. SGB1168-116. (AB010907)	159	67	78	137
Rhodococcus sp. str. SGB1168-118. (AB010908)	159	67	78	137
Bacillus 5215 str. 5215. (AF078813)	159	245	489	172
Kitasatospora cheerisanensis str. YC75. (AF050493)	159	222	448	196
Kitasatospora azatica IFO 13803 (T). (U93312)	159	224	451	197
Kitasatospora brunnea IFO 14627. (U93314)	159	224	451	197
Kitasatospora griseola str. AM-9660 JCM 3339. (U93320)	159	224	451	197
Kitasatospora kifunense JCM 9081. (U93322)	159	224	451	197
Kitasatospora mediocidica IFO 14789. (U93324)	159	224	451	197
Kitasatospora paracochleata str. 14769. (U93328)	159	224	451	197
Kitasatospora phosalacinea str. KA-338 JCM 3340 (T). (U93330)	159	224	451	197
Kitasatospora setae JCM 3304 (T). (U93332)	159	224	451	197
Kitasatospora streptosporus IFO 14362. (U93334)	159	224	451	197
Streptomyces acidiscabies ATCC 49003 (T). (D63865)	159	224	451	197
Streptomyces bikiniensis DSM 40581 (T). (X79851)	159	224	451	197
Streptomyces EF-73. (AF076309)	159	224	451	197
Streptomyces galbus DSM 40480. (X79325)	159	224	451	197
Streptomyces galbus. (X79852)	159	224	451	197
Streptomyces griseocarneus DSM 40004. (X99943)	159	224	451	197
Streptomyces griseus subsp. griseus KCTC 9080 [gene=rrnE gene]. (X61478)	159	224	451	197
Streptomyces griseus subsp. griseus str. 2247. (AB030567)	159	224	451	197
Streptomyces griseus subsp. griseus str. 2247. (AB030568)	159	224	451	197
Streptomyces griseus subsp. griseus str. 2247. (AB030569)	159	224	451	197
Streptomyces griseus subsp. griseus str. 2247. (AB030570)	159	224	451	197
Streptomyces griseus subsp. griseus str. 2247. (AB030571)	159	224	451	197
Streptomyces griseus subsp. griseus str. 2247. (AB030572)	159	224	451	197
Streptomyces hygroscopicus. (X79853)	159	224	451	197
Streptomyces JCM7249 JCM 7249. (U93336)	159	224	451	197
Streptomyces JCM7250 JCM 7250. (U93338)	159	224	451	197
Streptomyces lincolnensis. (X79854)	159	224	451	197
Streptomyces nodosus ATCC 14899. (AF114036)	159	224	451	197
Streptomyces sp. str. 91-Sy-13. (D63866)	159	224	451	197
Streptomyces subrutilus DSM 40445 (T). (X80825)	159	224	451	197
Streptomyces nodosus ATCC 14899. (AF114033)	159	278	451	197
Streptomyces nodosus ATCC 14899. (AF114034)	159	224	452	197
Streptomyces sp. NRRL 3890. (X81574)	159	218	451	198
Streptomyces pseudogriseolus NRRL 3985. (X80827)	159	225	451	198
Streptomyces espinosus NRRL 5729. (X80826)	159	218	452	198
Amycolatopsis orientalis subsp. lurida DSM 43187. (X81573)	159	225	452	198
str. J 195. (AF074409)	159	225	452	198
str. JL 415 DSM 41754. (AF074412)	159	225	452	198
Streptomyces ambofaciens. (M27245)	159	225	452	198
Streptomyces bottropensis ATCC 25435 (T). (D63868)	159	225	452	198
Streptomyces caelestis NRRL 2418 (T). (X80824)	159	225	452	198
Streptomyces coelicolor str. A3(2). (Y00411)	159	225	452	198
Streptomyces coelicolor str. M145; A3(2). (X60514)	159	225	452	198
Streptomyces coelicolor. (X60514)	159	225	452	198
Streptomyces diastatochromogenes ATCC 12309 (T). (D63867)	159	225	452	198
Streptomyces glaucescens. (X79322)	159	225	452	198
Streptomyces neyagawaensis ATCC 27449 (T). (D63869)	159	225	452	198
Streptomyces ornatus DSM 40307. (X79326)	159	225	452	198
Streptomyces scabiei ATCC 33282. (D63863)	159	225	452	198
Streptomyces scabiei ATCC 49173 (T). (D63862)	159	225	452	198
Streptomyces scabiei str. SNS-26. (D63864)	159	225	452	198
Streptomyces tendae ATCC 19812 (T). (D63873)	159	225	452	198
Streptomyces lividans str. TK21 [gene=rrnB gene]. (Y00484)	159	225	453	198
Streptomyces rimosus [gene=rrnF gene]. (X62884)	159	225	453	198
Kineosporia rhizophila str. I-449 JCM 9960 (T). (AB003933)	159	224	171	217
Kineosporia succinea str. I-273 JCM 9957 (T). (AB003932)	159	224	449	217
Moorella thermoacetica ATCC 39073. (M59121)	159	307	499	228
Rhodococcus erythropolis str. IGTS8 ATCC 53968. (AF001265)	159	67	78	231
Lentzea koreensis str. LM 121T (=IMSNU 50711T). (Y09158)	159	67	78	232
Nocardia crassostrae str. OB3. (U92800)	159	67	78	232
Nocardia crassostrae str. RB1. (U92799)	159	67	78	232
Rhodococcus opacus str. M213. (AF095715)	159	67	78	232
Nocardia otitidiscaviarum ATCC 14629 (T). (M59056)	159	224	78	232
str. AS2965. (AF060675)	159	224	461	232
str. AS2985. (AF060677)	159	224	461	232
str. AS3090. (AF060685)	159	224	461	232
str. AS3382. (AF060692)	159	224	606	232
str. AS3630. (AF060693)	159	224	606	232
str. AS3635. (AF060694)	159	224	606	232
Mycoplasma pulmonis str. PG34 ATCC 19612 (T). (M23941)	159	257	477	238
clone OM75. (U70683)	160	203	836	66
Clostridium halophilum DSM 5387 (T). (X77837)	160	212	144	97
Mycobacterium cookii str. NZ2 ATCC 49103 (T). (X53896)	160	67	79	138
Sulfobacillus thermosulfidooxidans str. BC1. (U75648)	160	130	453	178
Melittangium lichenicola ATCC 25946. (M94277)	160	203	488	217
Myxococcus coralloides str. M2 ATCC 25202 (T). (M94278)	160	203	488	217
Myxococcus xanthus str. DK1622. (M34114)	160	203	488	217
str. JTB131. (AB015245)	160	203	432	218
clone Sva0091. (AJ240987)	160	208	493	221
Desulfotomaculum halophilum SEBR 3139 (T). (U88891)	160	273	470	254
Microbacterium arborescens IFO 3750 (T). (AB007421)	161	227	454	72
Rhodomicrobium vannielii str. EY33 ATCC 51194. (M34127)	161	191	116	141
Propionigenium modestum. (X54275)	161	256	83	154
Streptomyces eurythermus ATCC 14975 (T). (D63870)	161	226	453	199
Streptomyces sampsonii ATCC 25495 (T). (D63871)	161	226	453	199
Streptomyces setonii ATCC 25497 (T). (D63872)	161	226	453	199
Streptomyces bluensis. (X79324)	161	227	454	200
Streptomyces mashuensis DSM 40221 (T). (X79323)	161	227	454	200
Streptomyces thermodiastaticus JCM 4840 (T). (AB018095)	161	227	454	200
Streptomyces thermodiastaticus JCM 4840 (T). (AB018096)	161	227	454	200
Corynebacterium sp. str. QKT1393-078. (AB010906)	161	67	80	217
clone SJA-102. (AJ009481)	161	214	299	225
Bacillus marismortui str. 123. (AJ009793)	161	248	503	230
Corynebacterium genitalium" ATCC 33033." (U87820)	161	67	80	231
Hongia koreensis str. LM 161T (=IMSNU 50530T). (Y09159)	161	67	80	234
clone Nb. (U27857)	161	67	80	235
Streptomyces armeniacus JCM 3070 (T). (AB018092)	161	177	458	235
Streptomyces armeniacus JCM 3070 (T). (AB018093)	161	177	458	235
Streptomyces armeniacus JCM 3070 (T). (AB018094)	161	227	458	235
Mycobacterium tuberculosis str. H37/Rv.	161	153	638	236
Mycobacterium bovis str. BCG. (M20940)	161	228	638	236
Mycobacterium tuberculosis. (X58890)	161	228	638	236
Thermoanaerobacterium thermosaccharolyticum ATCC 7956 (T). (M59119)	161	258	69	238
Spirochaeta isovalerica str. MA-2 ATCC 33939 (T). (M88720)	161	207	1214	239
str. JTB32. (AB015268)	161	321	473	258
Desulfovibrio senezii str. CVL DSM 8436 (T). (AF050100)	162	199	486	67
Desulfovibrio sp. str. CVH2. (U52959)	162	199	486	67
Rhodococcus coprophilus JCM 3200 (T). (U93340)	162	228	455	71
Desulfomicrobium baculatum str. Type strain X VKM B-1378 (T). (AF030438)	162	76	58	155
clone Sva0506. (AJ241006)	162	306	84	155
clone Sar276. (U65915)	162	391	213	155
clone Sva0853. (AJ240985)	162	405	227	155
str. BD4-10. (AB015560)	162	287	456	155
clone AdriaticR16. (AF030774)	162	191	229	204
Gordonia IBT2679-051 str. IBT2679-051. (AB010903)	163	67	82	72
Treponema 5:C:AT040 str. 5:C:AT040. (AF182834)	163	210	121	72
clone SJA-181. (AJ009505)	163	228	455	72
Micrococcus luteus str. HN2-11. (AF057289)	163	228	455	72
Micrococcus luteus str. Hucker S66 ATCC 381. (M38242)	163	228	455	72
str. BD4-12. (AB015562)	163	228	455	72
Microbacterium imperiale. (AB007414)	163	230	457	72
clone SJA-51. (AJ009465)	163	247	495	130
Arthrobacter sp. str. RC100. (AB017354)	163	229	455	202
clone OCS126. (AF001638)	163	193	118	208
clone OM38. (U70679)	163	193	118	208
Desulfuromonas acetoxidans str. 11070 DSM 684 (T). (M26634)	163	206	189	220
Corynebacterium pseudogenitalium ATCC 33035. (U87822)	163	67	80	223
Corynebacterium genitalium" ATCC 33978." (U87824)	163	67	82	234
Saccharopolyspora hirsuta subsp. hirsuta ATCC 27875 (T). (U93341)	163	228	870	236
clone OCS146. (AF001653)	163	230	485	245
str. BD7-3. (AB015579)	163	39	698	250
Sporohalobacter lortetii str. MD-2 ATCC 35059 (T). (M59122)	164	308	485	67
clone SJA-121. (AJ009490)	164	232	457	72
Corynebacterium xerosis ATCC 373 (T). (M59058)	164	67	624	72
clone Sva1037. (AJ240992)	164	207	245	157
Desulfovibrio longus str. SEBR 2582. (X63623)	164	203	444	184
clone Sva0113. (AJ240982)	164	191	230	205
str. JTB20. (AB015241)	164	193	232	207
str. LSv54. (AF099062)	164	193	232	207
str. LSv23. (AF099059)	164	259	232	207
Desulfovibrio alcoholovorans str. SPSN DSM 5433 (T). (AF053751)	164	199	487	213
Desulfovibrio sp. str. PIB. (U33316)	164	203	490	217
Desulfobulbus BG25 str. BG25. (U85473)	164	205	243	218
str. NKB13. (AB013265)	164	205	244	219
Cytophaga sp. str. BD2-15. (AB015543)	164	207	245	220
str. ASv26. (AF099064)	164	207	246	221
str. JTB16. (AB015240)	164	207	246	221
str. LSv21. (AF099065)	164	207	494	221
str. BD3-7. (AB015549)	164	407	451	237
str. JTB36. (AB015242)	164	188	452	237
clone SJA-63. (AJ009471)	164	77	144	252
Micrococcus lylae str. W1(IMSNU 50712). (AF057290)	165	229	456	67
Clavibacter michiganensis subsp. michiganensis str. ( ) JCM 1370. (D84128)	165	181	453	73
Bacillus fastidiosus DSM 91 (T). (X60615)	165	309	455	73
Clavibacter michiganense subsp. michiganense JCM 3345. (D45059)	165	181	457	73
Agromyces mediolanus str. CNF 186; K. Aoki AN-15 JCM 9632. (D45054)	165	229	458	73
Oxalophagus oxalicus str. Alt Ox1 DSM 5503 (T). (X77840)	165	258	474	73
Bacillus alcalophilus DSM 485 (T). (X60603)	165	230	485	73
Geotoga petraea str. T5 ATCC 51226 (T). (L10658)	165	210	859	73
Treponema bryantii str. RUS-1 ATCC 33254 (T). (M57737)	165	229	123	142
Thermoactinomyces dichotomicus str. N1595 NCIMB 10211 (T). (L16902)	165	231	893	158
clone BPC009. (AF154099)	165	67	795	175
Propionibacterium acnes DSM 1897 (T). (M61903)	165	67	795	175
Prauserella rugosa DSM 43194 (T). (AF051342)	165	230	58	203
Corynebacterium genitalium" ATCC 33034." (U87821)	165	67	84	234
Desulfobacterium BG18 str. BG18. (U85471)	166	274	495	67
Desulfobacterium BG33 str. BG33. (U85474)	166	274	495	67
str. mXyS. (AJ006853)	166	241	248	73
Microbacterium arborescens IFO 3750 (T). (D21339)	166	115	342	123
Desulfobacter BG72 str. BG72. (U85476)	166	273	246	159
Desulfobacter BG8 str. BG8. (U85469)	166	273	246	159
Desulfobacter sp. str. 4ac11 DSM 2057. (M34416)	166	274	246	159
clone Sva1036. (AJ240990)	166	209	247	159
Clostridium purinolyticum ATCC 33906 (T). (M60491)	166	298	466	217
clone Sva0405. (AJ241022)	166	209	58	223
clone Sva0516. (AJ241002)	166	241	248	297
Desulfobacterium BSv41 str. BSv41. (AF136008)	166	274	495	297
clone env.OPS 6. (AF018191)	166	199	486	765
Corynebacterium flavescens NCDO 1320 (T). (X84441)	167	231	86	74
Erysipelothrix rhusiopathiae str. alpha-P15 ATCC 19414 (T). (M23728)	167	308	484	74
Staphylococcus kloosii str. SC210 ATCC 43959 (T). (AB009940)	167	209	486	74
Salinicoccus roseus DSM 5351 (T). (X94559)	167	233	487	74
str. BD5-12. (AB015568)	167	233	487	74
Brevibacterium otitidis str. Marseille 1998-67770 CIP 105044-UR. (AF133534)	167	183	462	145
Oerskovia CIP101491 str. 491 CIP 101. (AF133537)	167	183	463	145
str. BD4-9. (AB015559)	167	208	1264	222
Corynebacterium genitalium" ATCC 33031." (U87818)	167	67	86	237
clone SAR432. (AF110142)	167	258	453	239
Clostridium acidiurici ATCC 7906 (T). (M59084)	167	299	467	253
clone SJA-172. (AJ009502)	167	208	99	254
Microbacterium imperiale IFO 12610 (T). (D21342)	169	118	80	71
clone VC2.1 Bac32. (AF068806)	169	1376	313	75
clone T79. (Z94007)	169	310	486	75
Eubacterium tortuosum ATCC 25548 (T). (L34683)	169	313	592	75
Paenibacillus curdlanolyticus str. YK9 IFO 15724 (T). (D78466)	169	235	659	250
Helcococcus kunzii NCFB 2900 (T). (X69837)	169	326	277	263
Acholeplasma modicum str. PG 49 ATCC 29102 (T). (M23933)	169	219	66	403
Paenibacillus thiaminolyticus str. AHU 1392 JCM 8360 (T). (D78475)	170	314	895	91
str. RT. (D14639)	170	229	461	178
clone OCS155. (AF001652)	171	330	459	64
Microbacterium aurum IFO 15204 (T). (D21340)	172	121	348	129
clone SJA-68. (AJ009475)	172	213	443	152
Selenomonas sputigena ATCC 35185 (T).	173	205	490	436
Treponema sp. str. H1 Leschine. (M71240)	174	184	813	66
Mycobacterium leprae str. cosmid L471. (U15186)	174	233	307	152
Mycobacterium leprae str. LTB. (X55587)	174	233	650	152
Mycobacterium leprae. (X56657)	174	233	650	152
Nitrospira sp. (AF035813)	174	331	474	155
Halothece 'MPI 96P605' str. MPI 96P605. (AJ000724)	175	292	421	192
clone OCS28. (AF001636)	175	189	821	204
Exiguobacterium aurantiacum NCDO 2321 (T). (X70316)	177	275	494	256
clone SJA-171. (AJ009501)	178	76	455	63
Lactobacillus delbrueckii subsp. delbrueckii str. Calvert ATCC 9649 (M58814)	179	279	905	63
Lactobacillus delbrueckii subsp. lactis ATCC 12315 (T). (M58823)	179	279	905	63
Lactobacillus amylovorus ATCC 33620 (T). (M58805)	179	244	905	207
Clostridium litorale DSM 5388 (T). (X77845)	179	316	144	218
clone Sva0500. (AJ241008)	180	288	190	168
Exiguobacterium acetylicum NCIMB 9889 (T). (X70313)	180	243	469	173
Haloanaerobium salsugo str. VS-752 (T) ATCC 51327. (L22890)	180	944	501	189
str. BD2-16. (AB015544)	180	848	119	252
str. 70.i. (AB013835)	180	322	498	259
Amphibacillus xylanus str. Ep01 JCM 7361 (T). (D82065)	181	247	472	174
Haloanaerobium lacuroseus str. H200 DSM 10165 (T). (L39787)	181	945	502	189
Lactobacillus gallinarum ATCC 33199. (AJ242968)	181	247	909	230
clone SJA-28. (AJ009458)	181	914	472	250
Lactobacillus acidophilus ATCC 4356 (T). (M58802)	182	247	908	63
Rathayibacter toxicus str. CS14 JCM 9669 (T). (D84127)	185	227	454	235
Leptotrichia sp. (AF189244)	187	190	451	66
Lactobacillus crispatus NCTC 4. (AJ242969)	189	255	914	63
Lactobacillus gasseri ATCC 33323 (T). (M58820)	189	332	914	63
str. NKB19. (AB013271)	190	153	168	247
Pirellula uncultured Pirellula clone 5H12. (AF029076)	191	295	136	155
Pirellula uncultured Pirellula clone 6O13. (AF029077)	191	295	136	155
marine snow associated clone agg8. (L10942)	191	254	136	235
Pirellula sp. ACM 3180. (X86387)	192	283	777	74
Pirellula sp. str. AGA/C41. (X86389)	192	283	777	74
Pirellula sp. str. AGA/M41. (X86390)	192	283	777	74
Fervidobacterium nodosum str. Rt 17-B1 ATCC 35602 (T). (M59177)	193	192	436	67
Clostridium bifermentans str. DPH-1. (Y18787)	193	288	116	190
Clostridium irregularis ATCC 25756 (T). (X73447)	193	288	439	190
Clostridium bifermentans NCIMB 10716 (T). (X73437)	194	287	116	191
CCUG 28030. (AF024527)	195	194	652	76
Clostridium lituseburense ATCC 25759 (T). (M59107)	195	290	118	192
Acinetobacter calcoaceticus ATCC 33604. (M34139)	195	252	749	233
str. JTB256. (AB015255)	198	212	891	246
Geotoga subterranea str. CC-1 ATCC 51225 (T). (L10659)	199	288	630	73
Propioniferax innocua NCTC 11082 (T). (S93388)	199	67	448	196
Pantoea agglomerans.	200	39	99	74
str. 400m ATT. (AF114502)	201	39	880	74
str. SUR ATT. (AF114501)	202	39	872	74
str. SUR ATT. (AF114497)	202	39	875	74
str. SUR ATT. (AF114499)	202	39	875	74
str. 400m ATT. (AF114504)	202	39	877	74
str. DCM ATT. (AF114500)	202	39	877	74
str. 400m ATT. (AF114506)	202	39	1387	74
str. SUR ATT. (AF114498)	202	39	871	199
str. DCM ATT. (AF114505)	202	39	875	232
str. DCM ATT. (AF114496)	202	39	878	232
str. 400m ATT. (AF114507)	202	39	881	232
Chryseobacterium indoltheticum ATCC 27950 (T). (M58774)	202	39	93	460
clone H1.43.f. (AF005749)	203	67	450	200
clone 1_60. (AF154059)	204	1003	309	140
Clostridium polysaccharolyticum DSM 1801 (T). (X77839)	205	203	466	160
Planctomyces sp. str. BD1-23. (AB015527)	207	218	95	233
clone C019. (AF013522)	208	242	895	146
clone SJA-168. (AJ009499)	209	212	297	238
Desulfotomaculum thermobenzoicum. (L15628)	210	258	532	317
Bergeyella zoohelcum ATCC 43767 (T). (M93153)	212	39	103	76
Pectinatus cerevisiiphilus ATCC 29359 (T).	216	157	413	139
Clostridium hungatei str. AD ATCC 700212. (AF020429)	216	230	461	245
Lactobacillus sp. str. LA-6. (AB005739)	217	288	908	1037
clone C112. (AF013534)	218	235	490	199
Eubacterium barkeri ATCC 25849 (T). (M23927)	220	963	468	66
Eubacterium barkeri.	220	963	468	66
Caldicellulosiruptor saccharolyticus str. Tok7B.1. (AF130258)	220	241	465	68
Eubacterium limosum ATCC 8486 (T). (M59120)	220	1228	467	252
Clostridium sphenoides ATCC 19403 (T). (X73449)	220	271	204	438
str. NKB5. (AB013257)	221	201	849	154
str. JTB215. (AB015270)	221	39	467	253
Pseudoramibacter alactolyticus DSM 3980 (T).	221	238	469	253
Clostridium coccoides ATCC 29236 (T). (M59090)	222	273	468	254
Clostridium clostridiiforme ATCC 25537 (T). (M59089)	222	273	468	440
Eubacterium formicigenerans ATCC 27755 (T). (L34619)	222	273	196	632
Exiguobacterium sp. (X86064)	223	242	468	68
clone A11. (AF052412)	223	274	473	255
endosymbiont of Blastocrithidia culicis. (L29265)	224	217	471	154
Clostridium oroticum ATCC 13619 (T). (M59109)	226	321	472	258
Planctomyces uncultured Planctomyces clone 7F15. (AF029079)	227	312	136	253
clone Sva0503. (AJ241009)	228	242	136	155
str. BD2-11. (AB015540)	230	209	496	223
Pectinatus frisingensis ATCC 33332 (T).	231	172	428	154
Eubacterium ruminantium str. GA 195 ATCC 17233 (T). (AB008552)	235	286	65	87
Desulfitobacterium frappieri str. PCP-1. (U40078)	236	310	515	160
Zymophilus paucivorans str. SH2 DSM 20756 (T).	239	149	841	136
Selenomonas ruminantium subsp. lactilytica DSM 2872 (T).	242	152	439	166
str. BD7-15. (AB015588)	243	286	324	236
clone SJA-19. (AJ009454)	246	320	605	64
Selenomonas lacticifex str. VB4b DSM 20757 (T).	250	160	433	174
str. 8. (X85333)	254	230	425	211
clone v6. (U87830)	257	294	601	143
Anaeroplasma bactoclasticum str. JR ATCC 27112 (T). (M25049)	263	205	443	220
Anaeroplasma intermedium str. 5LA.	263	205	443	220
Anaeroplasma varium str. A-2 ATCC 43167 (T). (M23934)	263	205	443	220
Deinococcus radiodurans ATCC 35073. (M21413)	264	132	448	144
clone SJA-149. (AJ009495)	264	206	84	221
clone C002. (AF013515)	265	241	94	155
Clostridium filamentosum DSM 6645. (X77847)	267	270	438	187
Fibrobacter succinogenes subsp. succinogenes str. S85 ATCC 19169 (M62696)	267	163	456	209
Leptospira sp. str. A-183. (M34261)	267	243	441	224
Leptospira sp. str. A-183. (M88721)	267	243	441	224
Leptospira borgpetersenii str. Moulton, serovar canicola. (X17547)	268	271	451	144
Leptospira interrogans str. Kennewicki, serovar pomona. (M71241)	268	271	452	144
Eubacterium nodatum str. AK-5 ATCC 33099 (T). (Z36274)	270	300	268	79
Pirellula AJL5 str. AJL5. (AF099714)	271	288	489	66
Mycoplasma mobile str. 163K ATCC 43663 (T). (M24480)	273	249	469	144
Mycobacterium chitae ATCC 19627 (T). (X67874)	273	67	77	196
Actinoplanes utahensis str. Bayer AG SE50/110 ATCC 31044. (X80823)	274	67	78	173
Mycobacterium C2-3 str. C2-3. (AF165182)	274	67	78	197
clone SJA-4. (AJ009448)	274	190	84	216
Gordonia SJS0289-JS1 str. SJS0289-JS1. (AB010909)	274	67	78	231
Leptonema illini str. 3055. (M88719)	274	277	448	1026
Mycobacterium chlorophenolicum str. PCP-I DSM 43826 (T). (X79094)	275	67	78	197
Mycobacterium HE5 str. HE5. (AJ012738)	275	67	78	197
Mycobacterium sp. str. RJGll.135 (Fast Growing Pyrene Degrader). (U30661)	275	67	78	197
Mycobacterium sp. str. SRB1151-113. (AB010910)	275	67	78	197
clone D084. (AF125200)	276	181	450	129
clone D006. (AF125201)	276	279	450	129
Mycobacterium sp. str. DhA-55. (AJ011510)	276	67	78	198
Sebaldella termitidis ATCC 33386 (T). (M58678)	276	279	450	217
clone BH017. (AF125199)	276	279	450	218
Anaeroplasma abactoclasticum str. 6-1 ATCC 27879 (T). (M25050)	276	218	453	233
Eubacterium combesii ATCC 25545 (T). (L34614)	277	67	80	171
Mycobacterium sp. str. PYR-I (Fast Growing PAH Degrader). (U30662)	277	67	78	199
str. IFP2173. (AF190800)	277	67	78	199
Lactobacillus vitulinus str. 185 ATCC 27783 (T). (M23727)	277	253	876	234
Cytophaga sp. str. JTB220. (AB015266)	277	297	462	476
Aeromicrobium erythreum NRRL B-3381 (T). (M37200)	278	67	454	199
Mycobacterium novocastrense str. 73 DSM 44203 (T). (U96747)	278	67	80	200
Microbacterium Aureobacterium kitamiense str. kitami A1. (AB013920)	279	228	455	72
Microbacterium Aureobacterium kitamiense str. kitami C2. (AB013907)	279	228	455	72
Microbacterium Aureobacterium kitamiense str. kitami C2. (AB013919)	279	228	455	72
unnamed organism. (AB012594)	279	228	455	72
Thermosipho melanesiensis str. BI429 CIP 104789 (T). (Z70248)	279	101	1008	93
Lactobacillus catenaformis str. 1871 ATCC 25536 (T). (M23729)	279	255	475	134
Mycobacterium smegmatis str. mc2 155. (Y08453)	279	67	80	201
Mycobacterium elephantis. (AJ010747)	279	67	461	201
clone BPC090. (AF154098)	280	229	456	72
Microbacterium esteraromaticum ATCC 8091 (T).	280	229	456	72
Leucobacter komagatae. (D45063)	280	229	458	72
Spirochaeta aurantia subsp. aurantia str. J1 ATCC 25082 (T). (M57740)	280	256	296	136
Sporobacter termitidis str. SYR DSM 10068 (T). (Z49863)	280	300	454	143
Arthrobacter 'RSX II' str. RSX II. (AF099202)	280	229	468	237
clone SJA-87. (AJ009478)	280	203	476	237
Eubacterium siraeum ATCC 29066 (T). (L34625)	281	257	856	72
Microbacterium maritypicum ATCC 19260 (T).	281	230	457	73
Microbacterium SB22 str. SB22. (Y07842)	281	230	457	73
Fusobacterium simiae ATCC 33568 (T). (M58685)	281	284	456	202
clone JW3. (AF018544)	282	302	157	73
Fusobacterium nucleatum subsp. nucleatum ATCC 25586 (T). (M58683)	282	285	457	131
Ruminococcus flavefaciens str. NJ. (AF030446)	282	258	453	142
clone SJA-29. (AJ009459)	282	176	478	167
str. NKB18. (AB013270)	283	232	299	73
Thiobacillus hydrothermalis str. R3 DSM 7121 (T). (M90662)	283	206	755	75
Anaerobaculum thermoterrenum str. RWcit ACM 5076 (T). (U50711)	283	232	126	87
clone SJA-7. (AJ009450)	283	213	299	240
str. PL12MY.	284	260	651	66
clone C105. (AF013530)	284	602	457	68
Spirochaeta zuelzerae ATCC 19044 (T). (M88725)	284	208	300	71
Treponema denticola str. W ATCC 33520. (M71236)	284	226	636	72
Treponema III:C:BA213 str. III:C:BA213. (AF056341)	284	260	469	140
Spirochaeta Olavius loisae endosymbiont 4. (AF104475)	284	209	664	140
clone SJA-69. (AJ009476)	284	215	300	226
Spirochaeta litoralis str. R1 ATCC 27000 (T). (M88723)	284	287	816	241
Streptobacillus moniliformis ATCC 14647 (T). (Z35305)	285	261	458	73
Streptobacillus moniliformis str. ANL 370-1. (Z35304)	285	261	458	73
unnamed organism. (L78125)	285	227	637	73
Bifidobacterium inopinatum str. type strain DSM 10107. (AB029087)	285	261	474	146
Phytoplasma sp. [gene=rrnA operon]. (U43569)	285	261	420	227
Phytoplasma sp. [gene=rrnB operon]. (U43570)	285	261	420	227
str. SAY. (M86340)	285	261	420	227
unnamed organism. (M30790)	285	261	420	227
Caloramator indicus str. IndiB4 ACM 3982 (T). (X75788)	286	156	795	74
Spirochaeta sp. str. Antarctic DSM 6211. (M87055)	286	80	818	138
str. AAY. (X68373)	286	262	421	228
Mobiluncus curtisii subsp. curtisii str. BV 345-16 ATCC 35241 (T). (X53186)	286	235	516	243
str. 2-1498. (L78126)	287	290	639	73
Treponema phagedenis str. K5. (M57739)	288	212	640	73
Treponema IV:17C:GF6 str. IV:17C:GF6. (AF023040)	288	229	820	73
Heliorestis daurensis str. BT-H1. (AF079102)	288	291	459	75
clone 12-74. (AF018560)	288	264	136	151
Treponema I:O:AF16 str. I:O:AF16. (AF056338)	289	265	640	73
Treponema I:V:AU076 str. I:V:AU076. (AF182831)	289	265	640	73
Treponema sp. str. ovine footrot. (AJ010951)	289	265	640	73
Treponema vincentii ATCC 35580. (AF033309)	289	265	640	73
Clostridium spiroforme DSM 1552 (T). (X73441)	289	292	468	143
Chlorarachnion sp. CCMP 242 (amoeboflagellate) -- chloroplast. (U21492)	290	879	701	161
Sporomusa paucivorans str. X DSM 3697 (T). (M59117)	290	200	486	214
clone SJA-112. (AJ009486)	290	39	487	214
clone SJA-143. (AJ009494)	290	200	487	214
Nevskia ramosa. (AJ001343)	290	391	460	221
Mycoplasma neurolyticum str. Sabin type A ATCC 19988 (T). (M23944)	290	266	106	247
clone C028. (AF013527)	291	233	488	199
clone SJA-84. (AJ009477)	291	202	488	248
Clostridium quercicolum ATCC 25974 (T). (M59110)	291	203	488	248
Bdellovibrio stolpii str. UKi2 ATCC 27052 (T). (M34125)	291	233	488	248
clone DA023. (Y07586)	292	234	488	200
clone S125. (AF013567)	292	76	489	249
clone SJA-22. (AJ009456)	294	222	447	215
Brevibacillus centrosporus NRRL NRS-664 (T). (D78458)	294	219	444	234
str. BD3-11. (AB015552)	294	270	900	251
Clostridium ramosum str. 113-I ATCC 25582 (T). (M23731)	295	254	163	147
Clostridium ramosum str. 113-I ATCC 25582 (T). (X73440)	295	254	163	147
clone BPC015. (AF154085)	295	76	493	178
Chlorarachnion sp. CCMP 240 (amoeboflagellate) -- chloroplast. (U21491)	295	885	1337	211
Eubacterium desmolans ATCC 43058 (T). (L34618)	296	272	468	238
clone Sva0515. (AJ241004)	297	239	495	67
clone BPC066. (AF154095)	297	220	494	203
str. BD7-11. (AB015586)	299	275	84	139
Selenomonas ruminantium subsp. ruminantium str. GA192 (T). (M62702)	300	210	497	74
clone OM60. (U70696)	300	39	823	152
Tissierella praeacuta ATCC 25539 (T). (X80833)	300	303	471	842
Megasphaera elsdenii str. B159 ATCC 17752. (M26493)	301	277	498	76
Marinospirillum minutulum ATCC 19193 (T).	301	39	642	232
Anaerofilum pentosovorans str. Fae DSM 7168 (T). (X97852)	302	278	199	75
Oceanospirillum multiglobuliferum ATCC 33336 (T).	303	39	644	72
Thermodesulfovibrio TGL-LS1 str. TGL-LS1. (AB021303)	303	228	457	162
clone SJA-176. (AJ009504)	303	231	457	239
Anaerofilum agile str. F DSM 4272 (T). (X98011)	304	280	478	104
clone OM21. (U32671)	306	238	425	194
str. JTB326. (AB015272)	306	255	75	263
Dictyoglomus thermophilum str. Rt46B.1. (L39875)	307	249	479	65
Alcanivorax borkumensis str. LE4. (AF062642)	307	39	467	74
str. ST1. (AB005655)	307	39	467	74
Eubacterium sp. str. SC -5. (Z36297)	307	217	503	77
Emiliania huxleyi str. Plymouth Marine Laborator PML 92D (X82156)	308	240	426	144
Isochrysis sp. (flagellate alga) -- chloroplast. (X75518)	308	240	427	144
Ochrosphaera neapolitana CCMP 593 (haptophyte) -- chloroplast. (X80390)	308	240	427	144
str. BD2-6. (AB015536)	308	328	65	220
Haemophilus actinomycetemcomitans ATCC 29524. (M75037)	309	206	650	75
Haemophilus actinomycetemcomitans str. FDC Y4. (M75035)	309	206	650	75
Haemophilus segnis ATCC 33393 (T). (M75043)	309	206	650	75
Haemophilus actinomycetemcomitans ATCC 33384 (T). (M75039)	309	206	74	282
Haemophilus parainfluenzae str. 429 (M.Pittman) ATCC 7901. (M75040)	309	206	74	282
Haemophilus paraphrophilus str. Funagli (K. Zinnemann) ATCC 29241 (M75042)	309	206	74	282
Pasteurella stomatis ATCC 43327 (T). (M75050)	311	208	652	76
Butyrivibrio fibrisolvens str. OB157. (U41170)	313	316	467	253
clone SB-45. (AF029050)	313	224	329	477
str. JTB138. (AB015269)	314	225	330	66
str. JTB243. (AB015271)	314	225	330	66
clone GCA018. (AF154105)	315	226	331	66
clone GCA025. (AF154106)	315	226	331	66
Butyrivibrio fibrisolvens str. OB156. (U41168)	315	318	469	255
Butyrivibrio fibrisolvens str. OB192. (U41171)	315	318	469	255
Clostridium aminovalericum ATCC 13725 (T). (M23929)	316	336	206	160
Butyrivibrio fibrisolvens str. OB189. (U41169)	317	276	471	198
clone OM13. (U32667)	318	543	560	194
clone T16. (Z93981)	326	219	120	72
Lactobacillus manihotivorans str. YAM I LMG 18011. (AF000163)	327	330	914	231
clone OM19. (U32668)	331	545	58	196
clone OM22. (U32669)	331	546	58	196
clone 12-110. (AF018562)	332	308	504	518
clone 12-124. (AF018564)	334	310	506	276
clone JW32. (AF018558)	335	334	490	304
Salmonella matopeni str. Sm1. (U90315)	344	39	421	75
clone MK04. (AF087071)	366	39	110	200
clone SJA-108. (AJ009483)	373	221	451	236
Zea mays -- mitochondrion. (X00794)	380	156	925	32
Secale cereale (rye) -- mitochondrion. (Z14059)	387	163	918	32
Triticum aestivum (bread wheat) -- mitochondrion. (Z14078)	387	163	918	32
Rhizobium leguminosarum USDA 2434. (U89826)	397	223	818	204
Brucella melitensis str. 11/19. (X13695)	398	188	106	203
Rhizobium sp. str. OK-50. (D14515)	399	189	105	204
clone v9. (U87831)	399	295	819	209
Sinorhizobium meliloti IAM 12611. (D14509)	400	224	681	205
Ochrobactrum anthropi LMG 5140. (AJ242580)	401	191	106	206
Ochrobactrum tritici str. SCII24. (AJ242584)	401	191	106	206
Rhizobium CCBAU71462 CCBAU 71462. (AF195031)	401	191	106	206
Rhizobium etli str. SEMIA 0430 USDA 2667. (U47303)	401	191	106	206
Rhizobium gallicum str. R602sp. (U86343)	401	191	106	206
Rhizobium leguminosarum IAM 12609 (T). (D14513)	401	191	106	206
Aquabacter spiritensis str. SPL-1 ATCC 43981 (T).	401	39	116	206
Sinorhizobium fredii ATCC 35423 (T). (D14516)	401	225	682	206
Rhizobium hainanense str. I66 CCBAU 57015 (T). (U71078)	401	191	824	206
Rhizobium giardinii str. H152. (U86344)	401	225	824	206
str. B5-6. (AF076897)	401	39	420	248
str. B5-6. (AF076898)	401	39	420	248
Solomonas fluorantheni. (X54743)	402	192	647	207
Brevundimonas diminuta ATCC 11568 (T). (M59064)	403	39	422	127
Rhizobium leguminosarum USDA 2399. (U89825)	403	225	826	206
Pisum sativum (pea; garden pea) -- chloroplast. (M37430)	404	379	596	131
Pisum sativum str. cr. Progress No.9 (pea; garden pea) -- (X51598)	404	379	596	131
Sphingomonas sp. str. RW1. (AB021492)	404	71	118	208
Bartonella henselae str. FR97/K7. (AJ223780)	404	294	827	209
Bartonella grahamii str. V2 NCTC 12860 (T). (Z31349)	405	295	828	210
Bartonella henselae str. FR96/BK3. (AJ223778)	405	295	828	210
Bartonella quintana str. Fuller ATCC VR-358 (T). (M11927)	405	295	828	210
clone 12-11. (AF018457)	413	204	58	75
Streptococcus KN3 str. KN3. (AF084834)	417	265	882	74
str. BD1-17. (AB015526)	423	39	131	66
clone SJA-5. (AJ009449)	423	166	443	144
Burkholderia JB1 str. JB1. (X92188)	426	197	120	139
Delftia acidovorans str. Stanier 14 ACM 489 (T). (AF078774)	428	198	471	153
Hyphomonas rosenbergii str. VP-6. (AF082795)	429	39	98	117
Ralstonia eutropha str. DS185. (Y10825)	429	200	472	155
Ralstonia eutropha str. CH34. (Y10824)	430	200	120	155
str. JHH 1448. (AF067657)	430	200	120	155
Ralstonia eutropha str. 335 (R.Y. Stanier) ATCC 17697 (T). (M32021)	430	77	473	155
Dechlorimonas CL str. CL. (AF170354)	430	219	120	234
Ralstonia TFD41 str. TFD41. (AF067833)	430	77	473	234
Nitrosospira multiformis str. C-71 ATCC 25196 (T). (L35509)	430	219	473	234
Methyloarcula terricola str. h37 VKM B-2160. (AF030437)	431	189	414	246
str. JTB359. (AB015247)	431	221	854	278
Microvirgula aerodenitrificans str. SGLY2 (T). (U89333)	432	202	475	73
str. NKB6. (AB013258)	432	203	476	74
clone SJA-10. (AJ009452)	432	221	122	157
Paenibacillus alvei ATCC 6344 (T). (X57304)	432	239	415	176
clone SJA-186. (AJ009507)	432	77	475	236
str. BD2-3. (AB015533)	433	257	453	72
Methylosulfonomonas methylovora str. M2. (U62893)	434	288	117	142
str. ES-1. (AF012541)	436	39	479	75
clone Adriatic72. (AF030780)	436	39	108	249
Clostridium thermoalcaliphilum str. JW/YL-23-2 DSM 7309 (T). (L11304)	437	223	95	169
Ancylobacter aquaticus ATCC 25396 (T). (M62790)	437	291	116	206
clone SJA-53. (AJ009467)	437	291	824	206
Hyphomicrobium M3 str. M3 ATCC 202122. (AF098790)	437	40	117	207
Methyloarcula marina str. h1 VKM B-2159. (AF030436)	437	191	420	248
symbiont of Prionitis lanceolata gall. (U37762)	437	39	108	249
unnamed organism. (D85831)	437	193	420	250
str. N4-7. (U89956)	438	40	481	76
Rhodospirillum rubrum str. ATH 1.1.1; S.1 ATCC 11170 (T). (M32020)	438	39	107	207
clone SAR203. (U75255)	439	293	25	172
endosymbiont of Heliothis virescens testis. (L22481)	439	227	422	208
Magnetospirillum sp. str. AMB-1. (D17514)	439	293	826	208
Rhodocista centenaria.	439	39	827	208
Paracoccus denitrificans IAM 12479 (T). (Y17512)	439	39	118	250
Paracoccus KS1. (U58015)	439	39	118	250
Paracoccus KS2. (U58016)	439	39	118	250
Rhodobacter TCRI 14 str. TCRI 14. (AB017799)	439	39	422	250
Roseobacter Shippagan str. Shippagan. (AF100168)	439	39	422	250
clone SAR193. (U75649)	440	228	25	173
Eubacterium tenue ATCC 25553 (T). (M59118)	440	272	100	174
Afipia felis. (M65248)	440	194	423	209
clone Adriatic90. (AF030779)	440	195	423	210
Acetobacter ITDI2.1 str. ITDI2.1. (AF062475)	441	229	424	143
Acetobacter sp. (AB016865)	441	229	424	143
Acetobacter PA2.2 str. PA2.2. (AF062474)	441	295	424	210
Rhodospirillum sodomense str. DS1 ATCC 51195 (T). (M59072)	442	39	425	176
Methylomonas LW15 str. LW15. (AF150794)	443	69	745	182
Microcystis holsatica. (U40336)	443	181	426	208
Acidiphilium multivorum AIU 301 (T). (AB006711)	443	231	426	254
Stigmatella aurantiaca ATCC 25190 (T). (M94281)	444	201	486	125
Methylobacter BB5.1. (AF016981)	444	69	746	153
Methylomicrobium agile str. A30 ACM 3308 (T). (X72767)	444	69	747	153
Methylomonas LW16 str. LW16. (AF150796)	444	69	746	183
Methylomonas LW19 str. LW19. (AF150798)	444	69	746	183
Methylomonas LW21 str. LW21. (AF150800)	444	69	746	183
Methylomonas methanica str. S1 ATCC 35067 (T).	444	69	746	183
Methylomonas methanica. (AF150806)	444	69	746	183
Methylomonas rubra str. VKM-15m NCIMB 11913. (M95662)	444	198	747	183
Methylobacter psychrophilus str. Z-0021. (AF152597)	444	69	746	232
Methylomonas aurantiaca str. JB103 (phenon3) ACM 3406 (T). (X72776)	444	69	747	232
Methylomonas fodinarum str. JB13 (phenon2) ACM 3268 (T). (X72778)	444	69	747	232
Holospora obtusa.	445	233	599	256
Chlamydomonas reinhardtii (green alga) -- chloroplast. (J01395)	446	234	585	162
str. BD1-8. (AB015520)	449	39	834	260
str. DB1-14. (AB015523)	451	39	526	165
str. NKB7. (AB013259)	451	205	120	262
Oceanospirillum jannaschii ATCC 27135 (T).	452	193	650	207
Chlorobium limicola str. UdG 6042. (Y10644)	453	905	466	277
Achromatium HK9. (AF129556)	454	317	642	152
Chlorobium limicola str. UdG 6045. (Y10646)	454	906	868	979
Rhodopila globiformis str. 7950 DSM 161. (D86513)	455	243	216	66
Rhodopila globiformis str. 7950 DSM 161. (M59066)	455	243	216	66
Methylomonas LW13 str. LW13. (AF150792)	455	69	746	183
Clostridium mangenotii str. A33N ATCC 25761 (T). (M59098)	456	288	116	195
Phlomobacter fragariae str. france. (U91515)	456	91	387	199
Comamonas testosteroni str. RH 1104 ATCC 11996 (T). (M11224)	457	198	427	153
Clostridium sordellii ATCC 9714 (T). (M59105)	457	289	117	191
Clostridium difficile str. N6; Clark 90556-M6S; Mc Clung 1780 NCTC (X73450)	457	290	118	227
clone SJA-21. (AJ009455)	458	219	120	72
Marinomonas vaga ATCC 27119 (T). (X67025)	459	322	647	74
Clostridium ghoni NCIMB 10636 (T). (X73451)	459	291	117	179
Pseudomonas stutzeri str. A1501. (AF143245)	460	39	876	72
Stenotrophomonas maltophilia ATCC 13637 (T). (M59158)	461	39	477	75
clone Sva0447. (AJ240999)	461	257	68	167
clone env.OPS 12. (AF018195)	461	84	456	580
Rhodocyclus purpureus str. 6770 DSM 168 (T). (M34132)	462	200	473	234
clone Sva0318. (AJ240989)	463	219	491	253
str. JTB148. (AB015252)	463	219	491	253
Clostridium paradoxum str. JW-YL-7. (L06838)	465	218	124	233
str. JTB260. (AB015246)	465	219	129	234
Microcystis aeruginosa. (U40337)	466	183	831	195
Vibrio natriegens str. 111 ATCC 14048 (T). (X56581)	468	39	622	212
Chlorobium vibrioforme str. UdG 6026. (Y10649)	468	904	82	836
Phormidium minutum str. D5. (X62686)	469	294	425	167
clone Sva0855. (AJ240981)	471	300	454	237
str. BD7-9. (AB015584)	472	808	455	74
Vibrio harveyi ATCC 14126 (T). (X56578)	473	39	627	217
Vibrio harveyi ATCC 14126 (T). (X56578)	473	39	627	217
Sulfobacillus disulfidooxidans str. SD-11. (U34974)	473	152	471	232
Peptostreptococcus sp. str. C. (L04166)	473	305	456	242
Rhizobium leguminosarum USDA 2508. (U89831)	474	298	896	78
Flectobacillus major ATCC 29496 (T). (M62787)	475	39	458	190
Peptostreptococcus anaerobius str. LK54 ATCC 27337 (T). (L04168)	475	307	458	244
clone OM1. (U70710)	476	330	459	64
Flexibacter flexilis str. CR-63 ATCC 23079 (T). (M62794)	477	313	460	227
clone SJA-136. (AJ009493)	477	262	460	243
Microbacterium sp. str. Mainz. (X93589)	478	324	461	73
str. RJ. (D14638)	478	229	461	178
clone Adriatic33. (AF030776)	480	211	82	153
str. PPER. (X68374)	481	295	409	274
Methylophilus methylotrophus str. AS1 ATCC 53528 (T). (M29021)	482	213	100	72
Haliscomenobacter hydrossis ATCC 27775 (T). (M58790)	482	250	106	231
str. AT. (X68375)	482	296	802	275
Phytoplasma sp. (X92869)	483	296	803	218
Francisella tularensis str. SCHU FSC 043. (Z21932)	483	247	637	228
Phytoplasma sp. str. ESFY. (Y11933)	483	296	411	275
Nannocystis exedens str. Na e1 ATCC 25963 (T). (M94279)	484	39	873	169
Francisella tularensis subsp. tularensis str. lvs ATCC 6223 (T). (Z21931)	484	247	638	228
str. from Lake Gossenkoellesee. (AJ224987)	484	313	423	247
Moraxella lacunata str. A182 ATCC 17967 (T). (D64049)	485	248	873	72
str. 48.h. (AB013836)	485	316	468	253
str. BD2-4. (AB015534)	485	316	468	253
Eubacterium brachy str. BR-179 ATCC 33089 (T). (Z36272)	485	232	561	253
str. BD1-7. (AB015519)	486	39	874	67
clone Sva1064. (AJ241007)	486	238	469	156
Clostridium herbivorans str. 54408 ATCC 49925 (T). (L34418)	486	198	469	162
Leptothrix discophora str. SS-1 ATCC 43182 (T). (L33975)	486	215	469	249
str. CYE-C. (AF175304)	486	255	406	278
Eubacterium timidum. (Z36296)	487	239	145	66
Microscilla sericea str. SIO-7 ATCC 23182. (M58794)	487	39	310	140
clone OM241. (U70702)	487	39	82	152
str. BD2-7. (AB015537)	487	39	82	152
Achromatium HK1. (AF129552)	487	197	562	152
Achromatium HK3. (AF129554)	487	197	562	152
str. NKB4. (AB013256)	487	39	875	152
Cytophaga sp. str. JTB251. (AB015265)	487	255	112	201
Methylomicrobium buryaticum str. 5G. (AF096092)	487	251	745	232
Methylomicrobium buryaticum str. 7G. (AF096093)	487	251	745	232
Fusibacter paucivorans SEBR 4211. (AF050099)	487	316	470	253
Phytoplasma Clover yellow edge phytoplasma str. CYE-L. (AF173558)	487	256	407	279
unnamed organism. (L04682)	487	256	407	279
Pseudomonas Sag-50G str. Sag-50G. (AF098466)	488	39	876	72
Oceanospirillum kriegii ATCC 27133 (T).	488	251	642	74
Eubacterium infirmum str. W 1471; clone 1471-3. (Z36273)	488	241	144	79
Acidovorax avenae subsp. avenae ATCC 19860 (T). (AF078759)	488	198	427	148
Acidovorax avenae subsp. citrulli ATCC 29625 (T). (AF078761)	488	198	427	148
Acidovorax G7A1 str. G7A1. (AJ012070)	488	198	427	148
Acidovorax G8B1 str. G8B1. (AJ012071)	488	198	427	148
Acidovorax konjaci str. K2 ATCC 33996 (T). (AF078760)	488	198	427	148
clone T33. (Z93960)	488	217	427	148
Xylophilus ampelinus ATCC 33914 (T). (AF078758)	488	217	427	148
Achromatium HK15. (AF129558)	488	198	563	152
Achromatium HK2. (AF129553)	488	198	563	152
Achromatium HK6. (AF129555)	488	198	563	152
Achromatium JD13. (AF129551)	488	198	642	152
Achromatium JD2. (AF129549)	488	198	642	152
Comamonas 12022 str. 12022. (AF078773)	488	198	427	153
str. BD5-11. (AB015567)	488	198	427	153
str. rA1. (AB021353)	488	198	427	153
Methylococcus sp. str. JB140. (X72769)	488	69	747	153
Methylococcus capsulatus str. Bath ACM 3302. (X72771)	488	69	875	153
Zoogloea uncultured proteobacterium OCS7. (AF001645)	488	217	118	232
Pseudomonas PsC str. PsC. (AF105381)	489	39	877	72
Cytophaga uliginosa str. Zobell 553 ATCC 14397 (T). (M62799)	489	39	173	73
Pseudoalteromonas haloplanktis subsp. haloplanktis ATCC 14393 (T). (X67024)	489	39	564	75
Ruminobacter amylophilus ATCC 29744 (T). (X06765)	489	252	643	75
Ruminobacter amylophilus DSM 1361 (T). (Y15992)	489	252	643	75
Achromatium HK13. (AF129557)	489	317	643	152
Achromatium JD8. (AF129550)	489	317	643	152
Microcystis aeruginosa str. NIES98. (D89032)	489	182	159	194
Oxalobacter formigenes str. BLISS. (U49750)	489	199	119	225
Vibrio ordalii str. DF3K ATCC 33509 (T). (X70641)	489	39	420	233
symbiont of Crithidia sp. (L29303)	489	218	472	233
Spirillum volutans ATCC 19554 (T). (M34131)	489	403	472	233
clone SJA-62. (AJ009470)	489	219	428	276
Clostridium sp. (AJ243511)	490	273	423	67
unnamed organism. (U54470)	490	200	120	72
Methylophilus methylotrophus str. AS1 ATCC 53528 (T). (L15475)	490	219	473	72
Telluria chitinolytica str. 20M ACM 3522 (T). (X65590)	490	219	473	72
Pseudomonas flavescens str. B62 NCPPB 3063 (T). (U01916)	490	39	644	72
Pseudomonas plecoglossicida str. FPC951. (AB009457)	490	39	644	72
Curacaobacter baltica str. OS 140. (AJ002006)	490	39	832	72
str. NKB2. (AB013254)	490	39	877	72
Flavobacterium lutescens" ATCC 27951." (M59156)	490	39	878	72
Pseudomonas DhA-91 str. DhA-91. (AF177916)	490	39	878	72
Pseudomonas graminis str. P 294/08 DSM 11363 (T). (Y11150)	490	39	878	72
Pseudomonas PsF str. PsF. (AF105384)	490	39	878	72
Pseudomonas PsH str. PsH. (AF105386)	490	39	878	72
Pseudomonas PsI str. PsI. (AF105387)	490	39	878	72
Pseudomonas PsK str. PsK. (AF105389)	490	39	878	72
Pseudomonas stutzeri str. KC. (AF063219)	490	39	878	72
Pseudomonas stutzeri str. Zobell ATCC 14405. (U65012)	490	39	878	72
str. 10-12.H. (AB013843)	490	39	878	72
str. 4-5.l. (AB013844)	490	39	878	72
str. 6-13.J. (AB013845)	490	39	878	72
str. BD3-15. (AB015555)	490	39	878	72
str. BD4-3. (AB015557)	490	39	878	72
str. BD5-14. (AB015570)	490	39	878	72
str. BD6-5. (AB015575)	490	39	878	72
str. BD7-5. (AB015581)	490	39	878	72
str. JTB247. (AB015251)	490	39	878	72
str. 9.j. (AB013828)	490	39	880	72
Psychroserpens burtonensis ACAM 167. (U62911)	490	39	312	73
Cytophaga sp. str. JTB250. (AB015264)	490	231	312	73
Psychroserpens burtonensis ACAM 181. (U62912)	490	284	312	73
Wolbachia persica ATCC VR-331 (T). (M21292)	490	253	644	74
Pseudoalteromonas ER72M2. (AF155038)	490	39	565	75
Actinobacillus muris str. 80-443D CCUG 16938 (T). (AF024526)	490	404	644	75
Haemophilus influenzae-murium NCTC 11146. (AF024530)	490	404	644	75
Sargasso Sea bacterioplankton DNA clone SAR 7. (X52171)	490	291	421	128
clone A1-13. (AF072927)	490	219	120	155
clone H20. (AF072920)	490	219	120	155
Comamonas terrigena str. IMI 359870. (AF078772)	490	219	429	155
Bordetella bronchiseptica str. S-1. (X57026)	490	77	473	234
Pseudomonas IpA-92 str. IpA-92. (AF177918)	490	39	878	234
Phytoplasma sp. str. Coconut lethal yellowing disease. (Y14175)	490	259	810	282
Phytoplasma sp. str. Coconut lethal yellowing disease. (Y13912)	490	325	810	282
Antithamnion sp. (red alga) -- chloroplast. (X54299)	491	227	422	65
clone SJA-52. (AJ009466)	491	220	121	72
Pseudomonas B13 str. B13. (AF039489)	491	39	645	72
Acinetobacter Hop10 str. Hop10. (AF015300)	491	253	750	72
Acinetobacter calcoaceticus str. A2. (AF159045)	491	253	879	72
str. 51.o. (AB013827)	491	39	882	72
Synechococcus sp. PCC 6301. (X03538)	491	180	422	73
str. NKB1. (AB013253)	491	39	879	73
Pasteurella cf. haemolytica CCUG 28028 CCUG 28028. (AF024531)	491	129	645	75
str. HW1. (D89026)	491	319	430	150
Achromatium oxaliferum. (L42543)	491	320	645	155
Palmaria palmata (edible? red alga) -- chloroplast. (Z18289)	491	292	422	157
Microcystis elabens. (U40335)	491	182	422	209
clone T23. (Z93988)	491	253	566	234
Pseudomonas Iqa-1 str. Iqa-1. (AF098465)	491	39	72	236
Pseudomonas Cam-1 str. Cam-1. (AF098464)	492	39	882	72
Dechlorisoma suilla str. PS. (AF170348)	492	221	122	73
str. JTB254. (AB015253)	492	321	881	73
Escherichia coli [gene=rrnH gene]. (D83536)	492	38	423	74
Escherichia coli. (D12649)	492	38	423	74
Piscirickettsia salmonis str. EM-90. (U36940)	492	193	880	74
clone 12-18. (AF018462)	492	203	58	75
Cytophaga marinoflava ATCC 19326 (T). (M58770)	492	39	134	75
Rhodoferax antarcticus str. ANT.BR. (AF084947)	492	202	431	150
Beggiatoa 'Monterey Canyon'. (AF064543)	492	189	646	155
Microcystis wesenbergii str. NIES111. (D89034)	492	182	422	194
Pseudomonas borealis str. MA342. (AJ012712)	492	39	72	236
Pseudomonas IpA-93 str. IpA-93. (AF177919)	492	39	72	236
Pseudomonas PsA str. PsA. (AF105379)	492	39	72	236
Pseudomonas PsB str. PsB. (AF105380)	492	39	72	236
Pseudomonas PsD str. PsD. (AF105382)	492	39	72	236
Pseudomonas PsE str. PsE. (AF105383)	492	39	72	236
Pseudomonas PsG str. PsG. (AF105385)	492	39	72	236
Herbaspirillum G8A1 str. G8A1. (AJ012069)	492	221	475	236
Nitrosomonas sp. str. JL21. (AB000700)	492	221	879	236
str. EY1. (AF189214)	492	327	813	284
Pseudomonas Sag-1 str. Sag-1. (AF098467)	492	39	72	639
Erwinia pyrifoliae str. Ep1/96. (AJ009930)	493	39	424	74
Pasteurella anatis str. F149 ATCC 43329 (T). (M75054)	493	256	639	76
Microcystis aeruginosa. (U40338)	493	182	424	194
clone T58. (Z93982)	493	255	568	236
Pseudomonas PsJ str. PsJ. (AF105388)	493	39	73	237
Salmonella choleraesuis subsp. choleraesuis str. serotype paratyphi (X80682)	493	39	424	238
clone EHB. (AJ133744)	493	328	89	243
clone EHB-3. (AJ242999)	493	328	89	243
Pseudomonas mendocina ATCC 25411 (T). (M59154)	494	39	167	72
Aranicola proteolyticus. (U93263)	494	39	63	74
Erwinia amylovora str. Ea1/79. (AJ010485)	494	39	425	74
Erwinia persicinus LMG 2691. (AJ001190)	494	39	425	74
str. ; ATCC 700492. (AF063027)	494	257	466	74
str. BD1-1. (AB015514)	494	69	477	74
Colwellia demingiae str. IC068 ACAM 606. (U85844)	494	323	647	74
Colwellia demingiae str. ICP11 ACAM 459. (U85845)	494	323	647	74
Marinomonas communis ATCC 27118 (T).	494	257	648	74
Colwellia psychroerythrea ATCC 27364 (T). (AB011364)	494	323	648	74
Colwellia psychroerythrea ATCC 27364 (T). (AF001375)	494	323	648	74
str. 62.f. (AB013826)	494	323	648	74
clone Sva0120. (AJ240993)	494	323	881	74
Klebsiella sp. str. zlmy. (U32868)	494	39	882	74
Klebsiella sp. str. zmmo. (U31075)	494	39	882	74
Klebsiella sp. str. zmvsy. (U31076)	494	39	882	74
clone OM43. (U70704)	494	223	883	74
Pyrenomonas salina (cryptomonad) -- chloroplast. (X55015)	494	295	425	131
Synechococcus elongatus. (D83715)	494	140	425	193
Microcystis aeruginosa. (U40340)	494	182	425	194
Microcystis sp. str. AWT139. (U40331)	494	182	425	194
Microcystis viridis str. NIES102. (D89033)	494	182	425	194
Microcystis wesenbergii. (U40334)	494	182	425	194
Synechocystis sp. PCC 6803. (AB001339)	494	294	425	209
Synechocystis sp. PCC 6803. (AB001339)	494	294	425	209
Synechocystis sp. PCC 6803. (D64000)	494	294	425	209
Synechocystis sp. PCC 6803. (D90916)	494	294	425	209
clone Sva1046. (AJ240991)	495	324	881	74
Piscirickettsia salmonis. (X60783)	495	193	883	74
Vibrio sp. str. DB6101. (D21221)	495	205	223	75
Escherichia coli. (A14565)	495	39	426	75
Escherichia coli. (J01859)	495	39	426	75
Salmonella agona str. Sa1. (U92197)	495	39	426	75
Salmonella bareilly str. Sb1. (U92196)	495	39	426	75
Salmonella bovis subsp. morbificans str. Sbm1. (U92193)	495	39	426	75
Salmonella chingola str. Sch1. (U92192)	495	39	426	75
Salmonella enteritidis str. SE22. (U90318)	495	39	426	75
Salmonella houten str. Sh1. (U92195)	495	39	426	75
Salmonella paratyphi. (U88546)	495	39	426	75
Salmonella paratyphi. (U88547)	495	39	426	75
Salmonella paratyphi. (U88548)	495	39	426	75
Salmonella typhi str. St111. (U88545)	495	39	426	75
Salmonella typhimurium ATCC 13311 (T). (X80681)	495	39	426	75
Salmonella weltevreden str. sw1. (U90317)	495	39	426	75
Shigella dysenteriae. (X80680)	495	39	426	75
str. KN4. (AF084835)	495	39	426	75
Vibrio salmonicida NCIMB 2262 (T). (X70643)	495	39	426	75
Haemophilus haemoglobinophilus NCTC 1659 (T). (M75064)	495	258	649	75
Salmonella blockley str. Sb1. (U90314)	495	39	883	75
Actinobacillus salpingitidis CCUG 23139. (L06077)	495	258	649	76
Pinus thunbergiana (Japanese black pine; green pine) -- (D17510)	495	295	597	131
Chondrus crispus (red alga) -- chloroplast. (Z29521)	495	869	426	196
Vibrio diazotrophicus str. NS ATCC 33466 (T). (X56577)	495	39	649	239
Listonella anguillarum str. C510 ATCC 19264 (T). (X16895)	495	39	426	240
Prevotella buccalis ATCC 35310 (T). (L16476)	496	264	479	32
Colwellia psychroerythraea ACAM 605. (U85843)	496	325	650	74
clone Sva0115. (AJ240974)	496	325	798	74
Piscirickettsia salmonis str. ATL-4-91. (U36915)	496	193	882	74
str. 46.m. (AB013829)	496	325	883	74
Colwellia psychroerythraea ACAM 604. (U85841)	496	325	884	74
Colwellia psychroerythraea str. IC064. (U85842)	496	325	884	74
str. JTB255. (AB015254)	496	325	884	74
Piscirickettsia salmonis str. NOR-92. (U36942)	496	193	885	74
Piscirickettsia salmonis str. LF-89. (U36941)	496	193	886	74
Neisseria flavescens str. N155 ATCC 13120 (T). (L06168)	496	206	126	75
Neisseria macacae str. M-740 ATCC 33926 (T). (L06169)	496	206	126	75
Kingella oralis str. UB-38 CCUG 30450 (T). (L06164)	496	225	126	75
Neisseria canis str. H6 ATCC 14687 (T). (L06170)	496	225	126	75
Neisseria polysaccharea ATCC 43768 (T). (L06167)	496	225	126	75
Vitreoscilla stercoraria ATCC 15218 (T). (L06174)	496	225	126	75
barophile WHB 46 clone 1. (X54744)	496	39	224	75
Shewanella sp. str. 3-8.C. (AB013839)	496	39	224	75
Shewanella violacea str. DSS12 (T). (D21225)	496	39	224	75
Vibrio sp. str. DB172F. (D63488)	496	39	224	75
Vibrio sp. str. DB172R. (D63824)	496	39	224	75
Shewanella sp. str. 7-10.B. (AB013838)	496	206	224	75
Citrobacter amalonaticus CDC 9020-77. (AF025370)	496	39	427	75
Citrobacter braakii CDC 080-58 (T). (AF025368)	496	39	427	75
Citrobacter freundii CDC 621-64. (AF025365)	496	39	427	75
Citrobacter 'genomospecies 10' CDC 4693-86. (AF025367)	496	39	427	75
Citrobacter 'genomospecies 11' CDC 2970-59. (AF025369)	496	39	427	75
Citrobacter koseri CDC 3613-63 (T). (AF025372)	496	39	427	75
Enterobacter pyrinus KCTC 2520 (T). (AJ010486)	496	39	427	75
Escherichia coli [gene=rrnB operon]. (J01695)	496	39	427	75
Escherichia coli [gene=rrnB operon]. (V00348)	496	39	427	75
Escherichia coli [gene=rrsD gene]. (U18997)	496	39	427	75
Escherichia coli str. CgSC No. 189 [gene=rrsA]. (M87049)	496	39	427	75
Escherichia coli str. K-12. (AE000129)	496	39	427	75
Escherichia coli str. K-12. (AE000452)	496	39	427	75
Escherichia coli str. K-12. (AE000460)	496	39	427	75
Escherichia coli str. K-12. (AE000471)	496	39	427	75
Escherichia coli str. K-12. (AE000474)	496	39	427	75
Escherichia coli str. MG1655 [gene=rrsA gene]. (U00096)	496	39	427	75
Escherichia coli str. MG1655 [gene=rrsB gene]. (U00006)	496	39	427	75
Escherichia coli str. MG1655 [gene=rrsB gene]. (U00096)	496	39	427	75
Escherichia coli str. MG1655 [gene=rrsC gene]. (L10328)	496	39	427	75
Escherichia coli str. MG1655 [gene=rrsC gene]. (U00096)	496	39	427	75
Escherichia coli str. MG1655 [gene=rrsD gene]. (U00096)	496	39	427	75
Escherichia coli str. MG1655 [gene=rrsE gene]. (U00096)	496	39	427	75
Escherichia coli str. MG1655 [gene=rrsG gene]. (U00096)	496	39	427	75
Escherichia coli str. MG1655 [gene=rrsH gene]. (U00096)	496	39	427	75
Escherichia coli str. MG1655. (U00006)	496	39	427	75
Escherichia coli. (U70214)	496	39	427	75
Hafnia alvei ATCC 13337 (T). (M59155)	496	39	427	75
Pantoea stewartii subsp. indologenes LMG 2632 (T). (Y13251)	496	39	427	75
Proteus vulgaris IFAM 1731. (X07652)	496	39	427	75
Salmonella give. (X80683)	496	39	427	75
Salmonella sofia. (X80677)	496	39	427	75
Salmonella sp. str. ATCC 9712. (X80676)	496	39	427	75
Salmonella typhi str. Ty2 ATCC 19430 (T). (Z47544)	496	39	427	75
Salmonella typhimurium str. E10 NCTC 8391. (Z49264)	496	39	427	75
Salmonella typhimurium str. SGSC1412. (AF170176)	496	39	427	75
Shewanella gelidimarina str. ICP6 ACAM 456 (T). (U85907)	496	39	427	75
Shewanella SQ10. (AF026460)	496	39	427	75
Shewanella SQ26. (AF026461)	496	39	427	75
Shigella flexneri. (X80679)	496	39	427	75
Vibrio logei str. PS207 (R.R. Colwell) CIP 103204 (T). (X74708)	496	39	427	75
Vibrio wodanis str. NVI 88/441T. (AJ132227)	496	39	427	75
Buchnera aphidicola. (M63251)	496	207	427	75
Alcaligenes faecalis subsp. faecalis ATCC 8750 (T). (M22508)	496	225	427	75
Haemophilus influenzae str. Rd [gene=rrnA gene]. (L42023)	496	206	463	75
Haemophilus influenzae str. Rd [gene=rrnB gene]. (L42023)	496	206	463	75
Haemophilus influenzae str. Rd [gene=rrnC gene]. (L42023)	496	206	463	75
Haemophilus influenzae str. Rd [gene=rrnD gene]. (L42023)	496	206	463	75
Haemophilus influenzae str. Rd [gene=rrnE gene]. (L42023)	496	206	463	75
Haemophilus influenzae str. Rd [gene=rrnF gene]. (L42023)	496	206	463	75
Methylobacillus flagellatum str. KT1. (M95651)	496	225	479	75
clone Sva0071. (AJ240986)	496	259	479	75
clone Sva0864. (AJ240988)	496	259	479	75
str. BD1-9. (AB015521)	496	39	571	75
str. BD6-1. (AB015572)	496	39	571	75
Actinobacillus capsulatus CCUG 19799. (M75067)	496	206	650	75
Actinobacillus equuli NCTC 8529 (T). (M75072)	496	206	650	75
Actinobacillus hominis CCUG 19800 (T). (L06076)	496	206	650	75
Actinobacillus suis ATCC 15557. (M75071)	496	206	650	75
Haemophilus aegyptius NCTC 8502 (T). (M75044)	496	206	650	75
Haemophilus haemolyticus NCTC 10659 (T). (M75045)	496	206	650	75
Haemophilus influenzae ATCC 33391 (T). (M35019)	496	206	650	75
Haemophilus parahaemolyticus NCTC 8479 (T). (M75073)	496	206	650	75
Mannheimia glucosida str. P730. (AF053897)	496	206	650	75
Mannheimia glucosida str. P731 CCUG 38456. (AF053888)	496	206	650	75
Mannheimia glucosida str. P733 CCUG 38460. (AF053892)	496	206	650	75
Mannheimia glucosida str. P737 CCUG 38459. (AF053891)	496	206	650	75
Mannheimia glucosida str. P925 CCUG 38457 (T). (AF053889)	496	206	650	75
Mannheimia glucosida str. UT18 CCUG 38458. (AF053890)	496	206	650	75
Mannheimia granulomatis str. Ph13 CCUG 26828. (AF053901)	496	206	650	75
Mannheimia HPA121 str. HPA121 CCUG 38468. (AF053898)	496	206	650	75
Mannheimia R19.2 str. R19.2 CCUG 38463. (AF053894)	496	206	650	75
Mannheimia varigena str. 177 CCUG 38462 (T). (AF053893)	496	206	650	75
Mannheimia varigena str. F155 CCM 5786. (AF053899)	496	206	650	75
Pasteurella bettyae CCUG 2042 (T). (L06088)	496	206	650	75
Pasteurella sp. str. Bisgaard Taxon 15 CCUG 16500. (U57076)	496	206	650	75
Pasteurella sp. str. Bisgaard Taxon 8. (L06083)	496	259	650	75
Haemophilus parainfluenzae ATCC 33392 (T). (M75081)	496	206	741	75
Pasteurella sp. str. Bisgaard Taxon 5. (L06080)	496	259	741	75
Haemophilus paracuniculus ATCC 29986 (T). (M75061)	496	206	882	75
Haemophilus parasuis NCTC 4557 (T). (M75065)	496	206	882	75
Haemophilus parasuis str. 188. (AB004025)	496	206	882	75
Haemophilus parasuis str. 271. (AB004026)	496	206	882	75
Haemophilus parasuis str. 327. (AB004027)	496	206	882	75
Haemophilus parasuis str. 427. (AB004031)	496	206	882	75
Haemophilus parasuis str. 545. (AB004033)	496	206	882	75
Haemophilus parasuis str. 550. (AB004034)	496	206	882	75
Haemophilus parasuis str. 635. (AB004035)	496	206	882	75
Haemophilus parasuis str. 82. (AB004037)	496	206	882	75
Haemophilus parasuis str. No.131. (AB004024)	496	206	882	75
Haemophilus parasuis str. No.4 MAFF 911032. (AB004032)	496	206	882	75
Haemophilus parasuis str. SW114 MAFF 911035. (AB004039)	496	206	882	75
Haemophilus parasuis str. SW124 MAFF 911037. (AB004040)	496	206	882	75
Haemophilus parasuis str. SW140 MAFF 911034. (AB004041)	496	206	882	75
Mannheimia haemolytica NCTC 10624. (M75063)	496	206	882	75
Mannheimia ruminalis str. HPA92 CCUG 38470 (T). (AF053900)	496	206	882	75
Mannheimia ruminalis str. HPA98 CCUG 38466. (AF053896)	496	206	882	75
Mannheimia UT26 str. UT26 CCUG 38455. (AF053887)	496	206	882	75
Pectobacterium carotovorum subsp. carotovorum ATCC 15713 (T). (M59149)	496	39	884	75
Plesiomonas shigelloides str. M51 ATCC 14029 (T). (M59159)	496	39	884	75
Plesiomonas shigelloides str. M51 CIP 63.5 (T). (X74688)	496	39	884	75
Shewanella frigidimarina str. A173 ACAM 584. (U85902)	496	39	884	75
Shewanella frigidimarina str. ICP1 ACAM 591 (T). (U85903)	496	39	884	75
Shewanella frigidimarina str. ICP4 ACAM 588. (U85905)	496	39	884	75
Shewanella sp. str. SC2A. (AB003190)	496	39	884	75
symbiont of symbiont S of Acyrthosiphon pisum. (M27040)	496	39	884	75
barophile WHB 46 clone 2. (X54745)	496	206	884	75
Serratia marcescens ATCC 13880 (T). (M59160)	496	206	884	75
Legionella pneumophila subsp. pneumophila str. Philadelphia 1 ATCC (M59157)	496	206	885	75
str. IC052. (U85848)	496	206	1126	75
Pasteurella langaa ATCC 43328 (T). (M75053)	496	206	74	128
clone OM20. (U32670)	496	230	58	131
Conopholis americana (flowering plant) -- chloroplast. (X58864)	496	296	598	132
Cryptomonas phi str. F (2-flagellae cryptomonad) -- chloroplast. (S73904)	496	230	58	134
Actinobacillus capsulatus CCUG 12396 (T). (M75069)	496	206	74	161
Actinobacillus capsulatus str. P243 NCTC 11408 (T). (M75062)	496	206	74	161
Mannheimia granulomatis str. 26 ATCC 49244 (T). (AF053902)	496	206	74	161
Haemophilus ducreyi CIP 542 (T). (M75078)	496	206	650	161
Mannheimia haemolytica NCTC 9380 (T). (AF060699)	496	206	650	161
Mannheimia haemolytica NCTC 9380 (T). (M75080)	496	206	650	161
Mannheimia HPA102 str. HPA102 CCUG 38464. (AF053895)	496	206	650	161
Pasteurella sp. str. Bisgaard Taxon 20 CCUG 16504. (U57078)	496	206	650	161
Pasteurella sp. CCUG 19794. (M75052)	496	259	650	161
Yersinia enterocolitica ATCC 9610 (T). (M59292)	496	39	884	161
Vibrio vulnificus ATCC 27562 (T). (X56582)	496	39	650	178
Vibrio vulnificus CIP 75.04 (T). (X74726)	496	39	650	178
Microcystis aeruginosa str. NIES87. (D89031)	496	182	425	194
Cyanidium caldarium str. 14-1-1 (red alga) -- chloroplast. (X52985)	496	381	58	196
Erwinia tracheiphila LMG 2906 (T). (Y13250)	496	39	427	240
Vibrio ordalii str. DF3K CIP 103205 (T). (X74718)	496	39	427	240
str. PCE-FF ATCC 35879. (AF192343)	496	39	479	240
Xylella fastidiosa str. CVC93-2. (AF159575)	496	39	479	240
Xylella fastidiosa str. Mul-2. (AF159576)	496	39	479	240
Xylella fastidiosa str. PCE-FG ATCC 35881. (AF159572)	496	39	479	240
Xylella fastidiosa str. PD28-5. (AF159574)	496	39	479	240
Xylella fastidiosa str. PLS2-9. (AF159579)	496	39	479	240
Xylella fastidiosa str. PP4-5. (AF159580)	496	39	479	240
Xylella fastidiosa str. PWT-22 ATCC 35878. (AF159578)	496	39	479	240
Xylella fastidiosa str. r116v11. (AF159573)	496	39	479	240
Vibrio vulnificus ATCC 29307. (X74727)	496	39	650	240
Shewanella frigidimarina str. IC012 ACAM 593. (U85904)	496	39	884	240
Xylella fastidiosa str. OSL92-3. (AF159577)	496	39	479	282
Pasteurella mairii CCUG 27189 (T). (AF024532)	496	206	882	282
Pasteurella mairii CCUG 27189 (T). (L06089)	496	206	882	282
Closterium ehrenbergii str. NIES-228 (green alga) -- chloroplast.	497	382	58	212
Moritella DB21MT-5 str. DB21MT-5. (AB008797)	498	195	429	75
Moritella HAR08. (AB011357)	498	195	429	75
Moritella HAR13. (AB011358)	498	195	429	75
Moritella HAR65. (AB011359)	498	195	429	75
Moritella HAS1123. (AB011354)	498	195	429	75
Moritella J13. (AB011355)	498	195	429	75
Moritella J28. (AB011356)	498	195	429	75
Moritella japonica str. DSK1. (D21224)	498	195	429	75
Moritella ODA02. (AB011353)	498	195	429	75
Moritella SC20. (AB011360)	498	195	429	75
Moritella SC22. (AB011361)	498	195	429	75
Moritella SC25. (AB011362)	498	195	429	75
Moritella SC27. (AB011363)	498	195	429	75
Moritella sp. str. 9-3.G. (AB013840)	498	195	429	75
Moritella viscosa str. NVI 88/478T. (AJ132226)	498	195	429	75
Shewanella sp. str. 7-1.E. (AB013842)	498	195	429	75
Buchnera aphidicola. (M63249)	498	207	429	75
Alcaligenes faecalis subsp. dimethylsulfidosus str. M3A. (AF155147)	498	227	429	75
Moritella sp. str. 9-11.F. (AB013841)	498	195	573	75
Psychromonas IC004 str. IC004. (U85849)	498	195	886	75
Photobacterium angustum CIP 75.10 (T). (X74685)	498	39	429	76
Photobacterium profundum str. DSJ4. (D21226)	498	39	429	76
Vibrio aestuarianus str. OY-0-002 ATCC 35048 (T).	498	39	429	76
Vibrio aestuarianus str. OY-0-002 CIP 102971 (T). (X74689)	498	39	429	76
Vibrio metschnikovii CIP 69.14 (T). (X74712)	498	39	429	76
symbiont of symbiont P of Acyrthosiphon pisum. (M27039)	498	208	429	76
Xanthomonas campestris ATCC 33913 (T).	498	39	481	76
Xanthomonas campestris str. L2. (AF159581)	498	39	481	76
Xanthomonas campestris str. Xc17. (AF000946)	498	39	481	76
Actinobacillus lignieresii NCTC 4189 (T). (M75068)	498	208	652	76
Actinobacillus pleuropneumoniae str. Hi-1. (D30032)	498	208	652	76
Actinobacillus pleuropneumoniae str. R.Shope 4074? ATCC 27088 (T). (M75074)	498	208	652	76
Actinobacillus pleuropneumoniae str. S1536. (D30031)	498	208	652	76
Actinobacillus pleuropneumoniae str. Shope4074. (D30030)	498	208	652	76
CCUG 15572. (AF024528)	498	208	652	76
Pasteurella canis ATCC 43326 (T). (M75049)	498	208	652	76
Pasteurella dagmatis ATCC 43325 (T). (M75051)	498	208	652	76
Pasteurella multocida str. W-9217 NCTC 10322 (T). (M35018)	498	208	652	76
Pasteurella sp. str. Bisgaard Taxon 13. (L06085)	498	208	652	76
Actinobacillus succinogenes str. 130Z ATCC 55618 (T). (AF024525)	498	261	652	76
Haemophilus sp. (M75056)	498	261	652	76
Pasteurella avium str. IPDH 2654 NCTC 11297 (T). (M75058)	498	261	652	76
Pasteurella gallinarum NCTC 11188 (T). (M75059)	498	261	652	76
Pasteurella sp. CCUG 18782. (M75055)	498	261	652	76
Pasteurella volantium NCTC 3438 (T). (M75070)	498	261	652	76
Pasteurella volantium NCTC 4101. (M75060)	498	261	652	76
Haemophilus parasuis str. 354. (AB004028)	498	208	884	76
Haemophilus parasuis str. 362. (AB004029)	498	208	884	76
Haemophilus parasuis str. 366. (AB004030)	498	208	884	76
Haemophilus parasuis str. 697. (AB004036)	498	208	884	76
Haemophilus parasuis str. Nagasaki MAFF 911038. (AB004038)	498	208	884	76
Haemophilus parasuis str. Nagasaki. (M75066)	498	208	884	76
Haemophilus sp. str. 202, sub_species minor group. (M75077)	498	208	884	76
Pasteurella sp. str. Bisgaard Taxon 14 CCUG 16499R. (L06086)	498	208	884	76
Pasteurella sp. str. Bisgaard Taxon 14 CCUG 28027. (L06087)	498	208	884	76
Cyanophora paradoxa (colorless flagellate alga) -- cyanelle.	498	232	429	198
Cyanophora paradoxa (colorless flagellate alga) -- cyanelle. (U30821)	498	232	429	198
Cyanophora paradoxa (colorless flagellate alga) -- cyanelle. (U30821)	498	232	429	198
Glaciecola punicea str. IC067 ACAM 611. (U85853)	499	39	199	74
Vibrio sp. str. DB5501. (D21229)	499	195	430	75
Buchnera aphidicola. (M63247)	499	209	430	75
Buchnera aphidicola. (M63248)	499	272	430	75
Taylorella asinigenitalis UCD 1. (AF067729)	499	227	482	75
Moritella uncultured Moritella sp. str. 20.c. (AB013823)	499	196	430	76
Pasteurella sp. str. Bisgaard Taxon 2. (L06078)	499	209	653	76
Pasteurella sp. str. Bisgaard Taxon 3. (L06079)	499	209	653	76
Haemophilus somnus. (M75046)	499	209	653	117
Buchnera aphidicola. (M63250)	499	209	430	163
Shewanella sp. str. 16.k. (AB013822)	499	39	227	243
Microcystis viridis. (U40332)	500	182	425	194
Spirogyra maxima (charophyte alga) -- chloroplast. (U24596)	500	300	58	215
Buchnera aphidicola. (M63253)	501	415	432	39
clone EHB-2. (AJ242998)	501	182	89	206
str. 3.b. (AB013825)	502	39	429	75
Buchnera aphidicola. (L18927)	502	212	433	76
Buchnera aphidicola. (M63246)	502	212	433	76
Marchantia polymorpha (liverwort) -- chloroplast. (X04465)	502	303	58	139
Vibrio alginolyticus str. XII-53 ATCC 17749 (T). (X56576)	502	39	656	184
Skeletonema pseudocostatum str. CSIRO culture CS-76 (centric (X82155)	502	877	58	202
clone Adriatic91. (AF030781)	502	235	485	289
Salmonella waycross str. Swy1. (U92194)	504	39	435	75
Vibrio fischeri NCIMB 1281 (T). (X70640)	505	39	436	171
Vibrio parahaemolyticus str. 113 ATCC 17802 (T). (X56580)	505	39	659	187
Vibrio hollisae ATCC 33564 (T). (X56583)	505	39	894	187
Vibrio parahaemolyticus str. 113 ATCC 17802 (T). (M59161)	505	39	659	249
Vibrio proteolyticus str. 262 ATCC 15338 (T). (X56579)	505	39	660	249
Listonella anguillarum HI 11431. (X71821)	505	39	436	250
Shewanella benthica str. DB21MT-2. (AB008796)	506	39	234	75
str. 32.a. (AB013831)	506	203	68	129
Paenibacillus alvei IFO 3343. (D78317)	506	313	489	162
Paenibacillus alvei NCDO 1153. (X60604)	506	313	489	162
Photobacterium leiognathi str. L1 CIP 66.5. (X74686)	506	39	437	171
Vibrio fischeri NCIMB 1281 (T). (X74702)	506	39	437	171
Photobacterium damsela subsp. damsela CIP 102761. (X74700)	506	39	894	171
Vibrio furnissii CIP 102972 (T). (X74704)	506	39	437	188
Vibrio nereis CIP 103194 (T). (X74716)	506	39	437	188
Vibrio tubiashii CIP 102760 (T). (X74725)	506	39	437	188
Shewanella benthica str. PT99. (AB003189)	506	39	234	250
Vibrio splendidus CIP 102893 (T). (X74724)	506	39	437	250
Vibrio mediterranei CIP 103203 (T). (X74710)	506	39	462	250
Listonella pelagia CIP 102762 (T). (X74722)	506	39	660	250
Vibrio alginolyticus CIP 70.65. (X74691)	506	39	660	250
Vibrio alginolyticus str. XII-53 CIP 75.03. (X74690)	506	39	660	250
Vibrio harveyi CIP 103192 (T). (X74706)	506	39	660	250
Vibrio parahaemolyticus CIP 73.30. (X74721)	506	39	660	250
Vibrio parahaemolyticus str. 113 CIP 75.02. (X74720)	506	39	660	250
clone Sva0631. (AJ241011)	507	204	243	218
Salinivibrio vallismortis DSM 8285. (AF057016)	508	39	465	79
Buchnera aphidicola. (M63252)	509	423	440	39
clone Sva0556. (AJ241010)	509	218	58	67
clone Sva0566. (AJ241000)	509	218	58	67
clone Sva1033. (AJ240983)	509	218	58	67
clone Sva0103. (AJ240978)	509	205	244	67
Buchnera aphidicola. (M63254)	509	423	440	75
clone BPC005. (AF154090)	509	205	244	157
str. BD6-6. (AB015576)	509	69	896	174
str. BD3-1. (AB015547)	509	39	897	175
clone Sva1041. (AJ240984)	509	205	244	219
str. BD1-2. (AB015515)	509	205	244	219
Chlorella sorokiniana str. 211-8k (T) (green alga) -- chloroplast. (X65689)	509	310	58	225
clone Sva1034. (AJ240980)	509	218	58	252
str. JTB23. (AB015248)	509	219	584	253
Photobacterium profundum str. SS9. (AB003191)	510	39	441	75
Klebsormidium flaccidum (charophyte alga) -- chloroplast. (X75522)	510	240	439	142
str. BD5-16. (AB015571)	510	69	897	175
str. BD3-6. (AB015548)	510	70	897	176
Chlorella vulgaris str. 211-11b (green alga) -- chloroplast. (X16579)	510	310	58	225
Buchnera aphidicola. (M63255)	511	217	440	39
clone Sva0485. (AJ241001)	512	274	495	255
Desulfosarcina variabilis str. 3 be 13, Montpellier DSM 2060 (T). (M26632)	513	209	58	73
Desulfosarcina variabilis str. 3 be 13, Montpellier DSM 2060 (T). (M34407)	513	209	58	73
clone Sva0081. (AJ240975)	513	209	248	73
clone Sva0863. (AJ240977)	513	209	248	73
Vibrio metschnikovii str. MV 2484 NCTC 11170. (X74711)	513	39	444	76
clone H3.93. (AF005750)	513	288	444	148
clone t0.6.f. (AF005745)	513	288	444	148
Chlorella protothecoides str. 211-7a (T) (green alga) -- (X65688)	513	314	58	162
Pylaiella littoralis (brown alga) -- chloroplast. (X14873)	513	1357	58	213
Desulfoarculus BG74 str. BG74. (U85477)	513	39	134	223
clone SJA-15. (AJ009453)	513	215	444	230
Anaerobacter polyendosporus. (AJ222546)	513	296	444	233
Clostridium pasteurianum ATCC 6013 (T). (M23930)	514	294	445	182
str. 63.g. (AB013824)	515	429	446	75
Oxobacter pfennigii DSM 3222 (T). (X77838)	515	216	446	171
Chlorella kessleri str. 211-11g (T) (green alga) -- chloroplast. (X65099)	515	315	707	177
Clostridium cellulovorans DSM 3052 (T). (X73438)	516	218	447	67
Chara sp. (stonewort (green alga)) -- chloroplast. (X75519)	516	316	853	180
Streptococcus pyogenes str. T1 ATCC 12344 (T). (AB002521)	517	271	591	122
clone SJA-58. (AJ009468)	517	219	448	139
clone SJA-35. (AJ009460)	517	225	854	152
clone SJA-131. (AJ009492)	517	253	448	234
clone SJA-61. (AJ009469)	517	253	448	234
clone T78. (Z94009)	518	220	449	235
Clostridium frigidicarnis str. SPL77A. (AF069742)	518	220	449	235
Clostridium proteolyticum ATCC 49002 (T). (X73448)	518	298	449	235
Clostridium tyrobutyricum ATCC 25755 (T). (M59113)	518	254	449	421
clone SJA-116. (AJ009487)	519	254	227	235
Clostridium tetanomorphum DSM 528. (X66001)	519	221	450	236
Clostridium tetanomorphum str. H1 NCIMB 11547. (X68184)	519	221	450	236
Clostridium tyrobutyricum NIZO 51. (L08062)	519	255	450	422
Clostridium butyricum ATCC 43755. (X68176)	520	300	177	67
Clostridium butyricum str. E.VI.3.6.1 NCIMB 8082. (X68178)	520	300	177	67
Clostridium butyricum str. MMP3 DSM 2478. (X68177)	520	300	177	67
Clostridium butyricum str. Rowett ATCC 19398 (T). (M59085)	520	300	177	67
Clostridium beijerinckii NCIMB 9362 (T). (X68180)	520	322	177	67
Clostridium oceanicum ATCC 25647 (T). (M59101)	520	300	189	67
Clostridium botulinum str. Eklund 202F ATCC 23387. (X68170)	520	222	451	67
Clostridium ljungdahlii str. ERI-2. (L34419)	520	256	451	67
Clostridium beijerinckii DSM 791 (T). (X68179)	520	300	451	67
Clostridium beijerinckii NCIMB 8052 (T). (X68182)	520	300	451	67
Clostridium beijerinckii NCIMB 8052 (T). (X81021)	520	300	451	67
Clostridium botulinum NCTC 7272. (X68185)	520	300	451	67
Clostridium botulinum NCTC 7273. (X68186)	520	300	451	67
Clostridium botulinum str. KYTO-F. (X73844)	520	300	451	67
Clostridium putrificum str. 2318 ATCC 25784 (T). (X73442)	520	300	451	67
Clostridium sporogenes str. 388 ATCC 3584 (T). (M59115)	520	300	451	67
Clostridium sporogenes str. 388 ATCC 3584 (T). (X68189)	520	300	451	67
clone SJA-101. (AJ009480)	520	202	168	114
Clostridium barati VPI 1586. (M59102)	520	222	451	176
Clostridium paraputrificum ATCC 25780 (T). (X73445)	520	222	174	237
Clostridium scatologenes ATCC 25775 (T). (M59104)	520	222	189	237
Clostridium collagenovorans DSM 3089 (T). (X73439)	520	222	451	237
Clostridium gasigenes DSM 12272. (AF092548)	520	222	451	237
Clostridium gasigenes str. R26. (AF143692)	520	222	451	237
Clostridium algidicarnis NCFB 2931 (T). (X77676)	520	266	451	237
Clostridium malenominatum ATCC 25776 (T). (M59099)	520	300	451	237
Clostridium kainantoi DSM 523. (X77834)	521	300	177	67
Clostridium botulinum str. Iwanai. (X68171)	521	223	452	67
Clostridium botulinum str. Langeland NCTC 10281. (X68172)	521	301	452	67
Clostridium novyi str. 151 (L.S. McClung) ATCC 17861 (T). (M59100)	521	301	452	67
Enterococcus saccharolyticus NCDO 2594 (T). (X55766)	521	297	858	162
Clostridium botulinum str. Eklund 17B ATCC 25765. (X68173)	521	223	452	238
Clostridium botulinum str. 468 toxin type C. (X68315)	522	302	453	66
Clostridium cochlearium ATCC 17787 (T). (M59093)	522	224	453	67
Clostridium argentinense ATCC 27322 (T). (X68316)	522	302	453	67
Clostridium limosum ATCC 25620 (T). (M59096)	522	302	453	67
Clostridium novyi str. type A NCTC 538. (X68188)	522	302	453	67
Clostridium chauvoei ATCC 10092 (T). (U51843)	522	224	453	178
Clostridium septicum ATCC 12464 (T). (U59278)	522	224	453	178
Eubacterium moniliforme ATCC 25546 (T). (L34622)	522	302	176	239
Clostridium perfringens str. antibiotic(Nitrofurantoin)-resistant. (Y12669)	522	258	453	239
Clostridium fallax ATCC 19400 (T). (M59088)	522	268	453	239
Clostridium barati ATCC 43756. (X68175)	522	302	453	239
Clostridium barati str. 2227 ATCC 27638 (T). (X68174)	522	302	453	239
Clostridium histolyticum ATCC 19401 (T). (M59094)	522	302	453	239
Clostridium argentinense str. 113/30 toxin type G. (X68317)	523	303	454	66
Clostridium tetani NCTC 279 (T). (X74770)	523	225	454	67
Clostridium carnis ATCC 25777 (T). (M59091)	523	225	454	179
Clostridium perfringens str. CPN50 [gene=rrnB operon H3 fragment]. (M69264)	523	259	454	240
Halobacteroides elegans str. Z-7287. (AJ238119)	525	238	456	66
Halobacteroides halobius str. Z-7287 DSM 6639. (L37423)	525	238	456	66
Clostridium subterminale NCIMB 10746. (X68451)	525	305	456	67
Clostridium estertheticum NCIMB 12511 (T). (X68181)	525	263	457	243
Haloanaerobacter salinarius str. SG3903. (Y14212)	526	240	457	67
Clostridium botulinum str. D 6f NCTC 8265. (X68187)	526	306	457	67
Flexibacter ruber str. Lewin GEY ATCC 23103 (T). (M58788)	528	865	299	146
clone DA018. (Y07581)	530	241	84	155
str. 16SX-1. (U27710)	530	232	461	247
str. 16SX-2. (U27711)	530	232	461	247
Olisthodiscus luteus (stramenopile) -- chloroplast. (M82860)	532	265	979	231
Chlorobium limicola str. 8327. (M31769)	534	253	82	276
Chlorobium tepidum str. NZC. (M58468)	534	253	465	276
clone SB-1. (AF029039)	536	407	310	237
Spiroplasma apis str. B-31 ATCC 33834 (T). (M23937)	537	292	468	229
Spiroplasma citri str. Maroc-R8-A2 ATCC 27556 (T). (M23942)	537	248	468	599
Spiroplasma citri str. R8A2HP. (X63781)	537	249	468	599
Spiroplasma diabroticae str. DU-1 ATCC 43210 (T). (M24482)	538	190	469	230
Spiroplasma monobiae str. MQ-1 ATCC 33825 (T). (M24481)	538	190	469	230
Spiroplasma clarkii str. CN-5 ATCC 33827 (T). (M24474)	538	200	469	230
Spiroplasma taiwanense str. CT-1 ATCC 43302 (T). (M24476)	538	190	469	416
Gelidibacter algens str. A296 ACAM 551. (U62916)	538	39	308	600
Gelidibacter algens str. C8ST5 ACAM 536. (U62914)	538	39	308	600
Gelidibacter algens str. IC147. (AF001367)	538	39	308	600
Spiroplasma poulsonii str. DW-1 ATCC 43153 (T). (M24483)	538	249	469	600
Mycoplasma penetrans str. GTU-54-6A1. (L10839)	539	250	470	144
Spiroplasma gladiatoris str. TG-1 ATCC 43525 (T). (M24475)	539	191	470	231
marine snow associated clone agg13. (L10948)	540	37	310	71
clone v3. (U87828)	540	310	1224	74
Mycoplasma fermentans str. PG18 ATCC 19989 (T). (M24289)	540	250	111	231
Mycoplasma sp. str. PG50 [gene=rrnA]. (M10588)	540	295	471	232
Pedobacter heparinus str. HIM 762-3 ATCC 13125 (T). (M11657)	540	39	310	237
Chlorella mirabilis str. 748-I (T) (green alga) -- chloroplast. (X65100)	540	340	642	255
clone F061. (AF125205)	540	242	878	596
clone v2. (U87827)	541	820	229	78
Spiroplasma ixodetis str. Y-32 ATCC 33835 (T). (M24477)	541	295	809	146
Mycoplasma californicum str. ST-6 ATCC 33461 (T). (M24582)	541	252	65	233
str. 8789. (AF009839)	541	297	472	234
str. 95043. (AF009843)	541	297	472	234
str. M79/93. (AF009845)	541	297	472	234
Cytophaga sp. str. JTB244. (AB015262)	542	39	312	73
Psychroserpens burtonensis ACAM 188 (T). (U62913)	542	284	312	73
Mycoplasma muris str. RIII4 ATCC 33757 (T). (M23939)	542	316	875	144
Ureaplasma urealyticum str. 960 ATCC 27618 (T). (M23935)	542	318	279	145
Mycoplasma capricolum ATCC 27343 (T) [gene=rrnB]. (X00921)	542	39	473	234
Entomoplasma melaleucae str. M1 ATCC 49191 (T). (M24478)	542	253	473	234
Mycoplasma capricolum subsp. capricolum str. California kid (U26046)	542	297	473	234
Mycoplasma capricolum subsp. capricolum str. E570/iii [gene=rrnB]. (U26048)	542	297	473	234
Mycoplasma capricolum subsp. capricolum str. G5 [gene=rrnB]. (U26041)	542	297	473	234
Mycoplasma capricolum subsp. capripneumoniae str. 4/2LC (U26052)	542	297	473	234
Mycoplasma monodon str. Australiain. (AF042194)	542	297	473	234
Mycoplasma mycoides subsp. capri str. PG3 [gene=rrnB]. (U26037)	542	297	473	234
Mycoplasma mycoides subsp. mycoides str. PG1 [gene=rrnB]. (U26039)	542	297	473	234
Mycoplasma mycoides subsp. mycoides str. UM30847 [gene=rrnB]. (U26050)	542	297	473	234
[truncated: 124 more rows]
