# Supplementary material for: Terminal Restriction Fragment Length Polymorphism Analysis of Soil Bacterial Communities under Different Vegetation Types in Subtropical Area
Source: PLoS One. 2015 Jun 22;10(6):e0129397. doi: 10.1371/journal.pone.0129397 (PMC4476674; doi:10.1371/journal.pone.0129397)
Supplement: S1 File — The data includes five tables and one figure as follows. T-RFLP database for four enzyme digestions (Table A). All T-RFs detected using T-RFLP (Table B). Bacterial species detected by Hae III (Table C). Bacterial community detected in all soil samples (Table D). Principal components analysis (Table E). T-RFLP profiles digested by four restriction enzymes in rhizosphere soil (Fig. A). (ZIP) [file pone.0129397.s001.zip › Supporting Information/Table B All T-RFs detectd using T-RFLP.xls]

## Sheet: FAM
Dye/Sample Peak	Sample File Name	Size	Height	Area	Data Point
B,1	2013-12-2_111_A01.fsa	20.17	89	709	1121
B,2	2013-12-2_111_A01.fsa	40.91	56	260	1361
B,3	2013-12-2_111_A01.fsa	41.69	75	553	1370
B,4	2013-12-2_111_A01.fsa	61.81	41	570	1596
B,5	2013-12-2_111_A01.fsa	65.58	36	289	1637
B,6	2013-12-2_111_A01.fsa	71.43	89	1525	1700
B,7	2013-12-2_111_A01.fsa	86.41	49	324	1857
B,8	2013-12-2_111_A01.fsa	89.49	33	302	1889
B,9	2013-12-2_111_A01.fsa	90.93	475	2877	1904
B,10	2013-12-2_111_A01.fsa	93.15	64	382	1927
B,11	2013-12-2_111_A01.fsa	126.99	42	532	2292
B,12	2013-12-2_111_A01.fsa	135.83	71	576	2385
B,13	2013-12-2_111_A01.fsa	138.13	86	938	2409
B,14	2013-12-2_111_A01.fsa	140.27	407	2435	2430
B,15	2013-12-2_111_A01.fsa	148.55	815	7500	2509
B,16	2013-12-2_111_A01.fsa	149.48	150	1199	2518
B,17	2013-12-2_111_A01.fsa	155.82	37	309	2584
B,18	2013-12-2_111_A01.fsa	157.32	34	270	2600
B,19	2013-12-2_111_A01.fsa	167.9	46	371	2715
B,20	2013-12-2_111_A01.fsa	169.65	38	405	2734
B,21	2013-12-2_111_A01.fsa	181.01	41	586	2858
B,22	2013-12-2_111_A01.fsa	192.43	35	309	2983
B,23	2013-12-2_111_A01.fsa	264.08	121	1557	3760
B,24	2013-12-2_111_A01.fsa	400.09	67	892	5318
B,25	2013-12-2_111_A01.fsa	435.61	59	802	5701
B,26	2013-12-2_111_A01.fsa	437.01	40	477	5716
B,27	2013-12-2_111_A01.fsa	441.67	33	244	5766
B,28	2013-12-2_111_A01.fsa	447.19	34	338	5825
B,29	2013-12-2_111_A01.fsa	453.03	31	371	5891
B,30	2013-12-2_111_A01.fsa	453.97	37	457	5902
B,31	2013-12-2_111_A01.fsa	471.56	31	379	6104
B,32	2013-12-2_111_A01.fsa	476.16	34	339	6155
B,33	2013-12-2_111_A01.fsa	487.25	109	1176	6275
B,1	2013-12-2_121_B01.fsa		55	201	389
B,2	2013-12-2_121_B01.fsa	24.86	32	267	1156
B,3	2013-12-2_121_B01.fsa	40.81	179	945	1341
B,4	2013-12-2_121_B01.fsa	41.58	317	2429	1350
B,5	2013-12-2_121_B01.fsa	42.45	89	517	1360
B,6	2013-12-2_121_B01.fsa	43.32	126	919	1370
B,7	2013-12-2_121_B01.fsa	51.26	39	325	1460
B,8	2013-12-2_121_B01.fsa	58.44	30	140	1539
B,9	2013-12-2_121_B01.fsa	60.83	56	493	1565
B,10	2013-12-2_121_B01.fsa	61.85	184	2419	1576
B,11	2013-12-2_121_B01.fsa	65.65	146	1097	1617
B,12	2013-12-2_121_B01.fsa	71.2	43	360	1676
B,13	2013-12-2_121_B01.fsa	72.71	46	384	1692
B,14	2013-12-2_121_B01.fsa	73.95	64	559	1705
B,15	2013-12-2_121_B01.fsa	78.08	80	834	1748
B,16	2013-12-2_121_B01.fsa	83.56	135	925	1805
B,17	2013-12-2_121_B01.fsa	84.63	67	457	1816
B,18	2013-12-2_121_B01.fsa	86.46	245	1803	1835
B,19	2013-12-2_121_B01.fsa	87.62	36	187	1847
B,20	2013-12-2_121_B01.fsa	89.84	49	270	1870
B,21	2013-12-2_121_B01.fsa	91	2102	12696	1882
B,22	2013-12-2_121_B01.fsa	91.96	38	128	1892
B,23	2013-12-2_121_B01.fsa	93.22	316	2025	1905
B,24	2013-12-2_121_B01.fsa	111.99	67	478	2106
B,25	2013-12-2_121_B01.fsa	118.6	41	388	2177
B,26	2013-12-2_121_B01.fsa	122.92	111	778	2223
B,27	2013-12-2_121_B01.fsa	127.65	149	2790	2273
B,28	2013-12-2_121_B01.fsa	130.9	63	438	2307
B,29	2013-12-2_121_B01.fsa	136	356	2508	2360
B,30	2013-12-2_121_B01.fsa	138.32	341	3188	2384
B,31	2013-12-2_121_B01.fsa	140.38	1591	9318	2404
B,32	2013-12-2_121_B01.fsa	143.12	84	418	2430
B,33	2013-12-2_121_B01.fsa	144.9	66	526	2447
B,34	2013-12-2_121_B01.fsa	148.55	3180	29743	2482
B,35	2013-12-2_121_B01.fsa	149.48	747	6888	2491
B,36	2013-12-2_121_B01.fsa	155.78	115	1040	2556
B,37	2013-12-2_121_B01.fsa	157.38	126	1126	2573
B,38	2013-12-2_121_B01.fsa	160.09	61	527	2602
B,39	2013-12-2_121_B01.fsa	161.02	81	793	2612
B,40	2013-12-2_121_B01.fsa	161.95	62	432	2622
B,41	2013-12-2_121_B01.fsa	164.27	38	295	2647
B,42	2013-12-2_121_B01.fsa	167.8	158	1101	2685
B,43	2013-12-2_121_B01.fsa	169.65	128	1311	2705
B,44	2013-12-2_121_B01.fsa	171.97	60	525	2730
B,45	2013-12-2_121_B01.fsa	175.48	56	448	2768
B,46	2013-12-2_121_B01.fsa	177.79	72	596	2793
B,47	2013-12-2_121_B01.fsa	181.03	252	2493	2828
B,48	2013-12-2_121_B01.fsa	182.32	64	441	2842
B,49	2013-12-2_121_B01.fsa	190.34	36	373	2929
B,50	2013-12-2_121_B01.fsa	192.46	167	1393	2952
B,51	2013-12-2_121_B01.fsa	198.44	37	379	3017
B,52	2013-12-2_121_B01.fsa	204.25	41	283	3078
B,53	2013-12-2_121_B01.fsa	207.53	62	675	3112
B,54	2013-12-2_121_B01.fsa	219.41	30	191	3236
B,55	2013-12-2_121_B01.fsa	227.3	74	976	3319
B,56	2013-12-2_121_B01.fsa	263.87	433	5428	3721
B,57	2013-12-2_121_B01.fsa	265.59	31	210	3741
B,58	2013-12-2_121_B01.fsa	280.76	39	377	3918
B,59	2013-12-2_121_B01.fsa	286.33	38	250	3983
B,60	2013-12-2_121_B01.fsa	289.58	35	253	4021
B,61	2013-12-2_121_B01.fsa	302.87	37	422	4174
B,62	2013-12-2_121_B01.fsa	400.19	231	3147	5267
B,63	2013-12-2_121_B01.fsa	409.48	55	503	5367
B,64	2013-12-2_121_B01.fsa	413.11	36	297	5406
B,65	2013-12-2_121_B01.fsa	420.66	48	521	5487
B,66	2013-12-2_121_B01.fsa	426.08	70	779	5545
B,67	2013-12-2_121_B01.fsa	427.95	70	610	5565
B,68	2013-12-2_121_B01.fsa	430.94	65	836	5597
B,69	2013-12-2_121_B01.fsa	435.25	117	1439	5643
B,70	2013-12-2_121_B01.fsa	437.03	130	1564	5662
B,71	2013-12-2_121_B01.fsa	439.19	31	183	5685
B,72	2013-12-2_121_B01.fsa	441.72	96	970	5712
B,73	2013-12-2_121_B01.fsa	443.88	50	473	5735
B,74	2013-12-2_121_B01.fsa	446.89	118	1198	5767
B,75	2013-12-2_121_B01.fsa	448.4	44	433	5783
B,76	2013-12-2_121_B01.fsa	449.43	76	723	5794
B,77	2013-12-2_121_B01.fsa	453.9	118	2121	5846
B,78	2013-12-2_121_B01.fsa	456.89	51	614	5881
B,79	2013-12-2_121_B01.fsa	459.05	94	1035	5906
B,80	2013-12-2_121_B01.fsa	462.01	36	445	5940
B,81	2013-12-2_121_B01.fsa	468.64	37	358	6015
B,82	2013-12-2_121_B01.fsa	471.61	93	1609	6048
B,83	2013-12-2_121_B01.fsa	473.88	55	530	6073
B,84	2013-12-2_121_B01.fsa	475.98	111	1035	6096
B,85	2013-12-2_121_B01.fsa	476.81	100	837	6105
B,86	2013-12-2_121_B01.fsa	478.93	51	295	6128
B,87	2013-12-2_121_B01.fsa	487.21	385	4359	6216
B,88	2013-12-2_121_B01.fsa	490.42	56	544	6249
B,89	2013-12-2_121_B01.fsa	501.09	30	330	6347
B,90	2013-12-2_121_B01.fsa	505.43	31	453	6387
B,91	2013-12-2_121_B01.fsa	565.43	38	474	6939
B,1	2013-12-2_131_C01.fsa	36.62	201	1536	1287
B,2	2013-12-2_131_C01.fsa	40.65	41	225	1334
B,3	2013-12-2_131_C01.fsa	41.43	83	563	1343
B,4	2013-12-2_131_C01.fsa	43.08	33	211	1362
B,5	2013-12-2_131_C01.fsa	59.96	665	4028	1552
B,6	2013-12-2_131_C01.fsa	63.97	120	719	1596
B,7	2013-12-2_131_C01.fsa	72.19	43	442	1685
B,8	2013-12-2_131_C01.fsa	73.59	92	971	1700
B,9	2013-12-2_131_C01.fsa	83.58	48	662	1805
B,10	2013-12-2_131_C01.fsa	85.69	44	316	1827
B,11	2013-12-2_131_C01.fsa	128.92	30	255	2289
B,12	2013-12-2_131_C01.fsa	192.32	297	3811	2955
B,13	2013-12-2_131_C01.fsa	198.17	398	2630	3019
B,14	2013-12-2_131_C01.fsa	199.63	30	252	3035
B,15	2013-12-2_131_C01.fsa	204.92	53	667	3090
B,16	2013-12-2_131_C01.fsa	210.29	51	394	3146
B,17	2013-12-2_131_C01.fsa	212.59	186	1617	3170
B,18	2013-12-2_131_C01.fsa	218.23	59	412	3229
B,19	2013-12-2_131_C01.fsa	219.47	38	231	3242
B,20	2013-12-2_131_C01.fsa	222.32	47	471	3272
B,21	2013-12-2_131_C01.fsa	227.73	79	746	3329
B,22	2013-12-2_131_C01.fsa	231.6	30	167	3370
B,23	2013-12-2_131_C01.fsa	235.19	46	640	3408
B,24	2013-12-2_131_C01.fsa	240.64	240	2610	3466
B,25	2013-12-2_131_C01.fsa	241.58	148	1733	3476
B,26	2013-12-2_131_C01.fsa	246.26	37	452	3526
B,27	2013-12-2_131_C01.fsa	253.26	32	324	3604
B,28	2013-12-2_131_C01.fsa	255.32	106	1047	3628
B,29	2013-12-2_131_C01.fsa	256.78	71	908	3645
B,30	2013-12-2_131_C01.fsa	266.79	79	899	3762
B,31	2013-12-2_131_C01.fsa	282.31	32	503	3944
B,32	2013-12-2_131_C01.fsa	283.5	34	284	3958
B,33	2013-12-2_131_C01.fsa	291.25	81	951	4049
B,34	2013-12-2_131_C01.fsa	293.2	32	330	4072
B,35	2013-12-2_131_C01.fsa	296.52	31	193	4111
B,36	2013-12-2_131_C01.fsa	521.3	33	333	6549
B,1	2013-12-2_141_D01.fsa	19.05	31	248	1096
B,2	2013-12-2_141_D01.fsa	36.62	214	1585	1299
B,3	2013-12-2_141_D01.fsa	40.75	52	332	1347
B,4	2013-12-2_141_D01.fsa	41.44	86	642	1355
B,5	2013-12-2_141_D01.fsa	43.17	32	244	1375
B,6	2013-12-2_141_D01.fsa	60.01	657	4095	1565
B,7	2013-12-2_141_D01.fsa	63.92	139	826	1608
B,8	2013-12-2_141_D01.fsa	72.02	46	300	1696
B,9	2013-12-2_141_D01.fsa	73.51	90	936	1712
B,10	2013-12-2_141_D01.fsa	83.39	63	669	1816
B,11	2013-12-2_141_D01.fsa	84.44	40	354	1827
B,12	2013-12-2_141_D01.fsa	85.59	46	247	1839
B,13	2013-12-2_141_D01.fsa	192.27	282	3526	2970
B,14	2013-12-2_141_D01.fsa	198.09	400	2662	3034
B,15	2013-12-2_141_D01.fsa	199.55	39	300	3050
B,16	2013-12-2_141_D01.fsa	205.11	57	712	3108
B,17	2013-12-2_141_D01.fsa	210.29	44	408	3162
B,18	2013-12-2_141_D01.fsa	212.49	176	1661	3185
B,19	2013-12-2_141_D01.fsa	215.84	35	313	3220
B,20	2013-12-2_141_D01.fsa	218.22	63	464	3245
B,21	2013-12-2_141_D01.fsa	219.37	46	349	3257
B,22	2013-12-2_141_D01.fsa	222.31	45	417	3288
B,23	2013-12-2_141_D01.fsa	228	64	787	3348
B,24	2013-12-2_141_D01.fsa	235.37	47	334	3426
B,25	2013-12-2_141_D01.fsa	240.64	230	2479	3482
B,26	2013-12-2_141_D01.fsa	241.67	171	2185	3493
B,27	2013-12-2_141_D01.fsa	246.54	34	467	3545
B,28	2013-12-2_141_D01.fsa	253.77	39	398	3626
B,29	2013-12-2_141_D01.fsa	255.39	109	1201	3645
B,30	2013-12-2_141_D01.fsa	256.76	80	1053	3661
B,31	2013-12-2_141_D01.fsa	258.04	39	282	3676
B,32	2013-12-2_141_D01.fsa	266.82	67	646	3779
B,33	2013-12-2_141_D01.fsa	282.55	34	222	3964
B,34	2013-12-2_141_D01.fsa	283.73	33	218	3978
B,35	2013-12-2_141_D01.fsa	291.36	87	866	4068
B,36	2013-12-2_141_D01.fsa	292.89	32	336	4086
B,37	2013-12-2_141_D01.fsa	295.34	33	258	4115
B,38	2013-12-2_141_D01.fsa	296.19	37	278	4125
B,39	2013-12-2_141_D01.fsa	319.14	32	266	4378
B,1	2013-12-2_151_E01.fsa		34	112	435
B,2	2013-12-2_151_E01.fsa	34.22	31	255	1285
B,3	2013-12-2_151_E01.fsa	36.53	96	784	1312
B,4	2013-12-2_151_E01.fsa	48.67	47	574	1452
B,5	2013-12-2_151_E01.fsa	58.63	63	415	1563
B,6	2013-12-2_151_E01.fsa	59.9	489	2970	1577
B,7	2013-12-2_151_E01.fsa	63.93	70	425	1621
B,8	2013-12-2_151_E01.fsa	72.18	38	262	1710
B,9	2013-12-2_151_E01.fsa	73.59	42	417	1725
B,10	2013-12-2_151_E01.fsa	79.96	118	716	1792
B,11	2013-12-2_151_E01.fsa	84.26	1441	24100	1837
B,12	2013-12-2_151_E01.fsa	90.29	62	524	1900
B,13	2013-12-2_151_E01.fsa	106.16	38	384	2069
B,14	2013-12-2_151_E01.fsa	146.19	40	497	2489
B,15	2013-12-2_151_E01.fsa	147.43	44	416	2501
B,16	2013-12-2_151_E01.fsa	192.29	94	939	2984
B,17	2013-12-2_151_E01.fsa	198.1	214	1445	3048
B,18	2013-12-2_151_E01.fsa	205.47	32	176	3126
B,19	2013-12-2_151_E01.fsa	212.26	30	321	3197
B,20	2013-12-2_151_E01.fsa	218.82	41	345	3266
B,21	2013-12-2_151_E01.fsa	219.68	32	248	3275
B,22	2013-12-2_151_E01.fsa	220.81	77	639	3287
B,23	2013-12-2_151_E01.fsa	234.21	51	395	3429
B,24	2013-12-2_151_E01.fsa	236.18	64	738	3450
B,1	2013-12-2_161_F01.fsa	7.06	85	973	989
B,2	2013-12-2_161_F01.fsa	16.23	33	354	1096
B,3	2013-12-2_161_F01.fsa	35.92	38	431	1326
B,4	2013-12-2_161_F01.fsa	48.42	72	905	1472
B,5	2013-12-2_161_F01.fsa	72.56	37	535	1738
B,6	2013-12-2_161_F01.fsa	78.89	36	163	1805
B,7	2013-12-2_161_F01.fsa	80.04	101	810	1817
B,8	2013-12-2_161_F01.fsa	84.22	3436	56622	1861
B,9	2013-12-2_161_F01.fsa	89.47	38	210	1916
B,10	2013-12-2_161_F01.fsa	90.33	49	277	1925
B,11	2013-12-2_161_F01.fsa	105.12	76	536	2083
B,12	2013-12-2_161_F01.fsa	105.94	51	487	2092
B,13	2013-12-2_161_F01.fsa	419.16	77	1577	5570
B,14	2013-12-2_161_F01.fsa	430.85	121	1620	5697
B,15	2013-12-2_161_F01.fsa	431.78	148	1834	5707
B,16	2013-12-2_161_F01.fsa	432.79	108	929	5718
B,17	2013-12-2_161_F01.fsa	446.75	38	317	5869
B,18	2013-12-2_161_F01.fsa	448.05	56	742	5883
B,19	2013-12-2_161_F01.fsa	449.07	35	306	5894
B,20	2013-12-2_161_F01.fsa	458.57	34	382	6006
B,21	2013-12-2_161_F01.fsa	466.58	64	942	6099
B,22	2013-12-2_161_F01.fsa	484.01	31	479	6293
B,1	2013-12-2_171_G01.fsa	12.93	38	218	1055
B,2	2013-12-2_171_G01.fsa	14.55	32	302	1074
B,3	2013-12-2_171_G01.fsa	16.34	3013	22342	1095
B,4	2013-12-2_171_G01.fsa	19.49	102	799	1132
B,5	2013-12-2_171_G01.fsa	21.79	46	319	1159
B,6	2013-12-2_171_G01.fsa	26.48	209	2248	1214
B,7	2013-12-2_171_G01.fsa	36.58	182	1853	1333
B,8	2013-12-2_171_G01.fsa	41.55	111	867	1392
B,9	2013-12-2_171_G01.fsa	42.49	54	246	1403
B,10	2013-12-2_171_G01.fsa	43.34	49	346	1413
B,11	2013-12-2_171_G01.fsa	55.61	258	2427	1553
B,12	2013-12-2_171_G01.fsa	56.59	50	351	1564
B,13	2013-12-2_171_G01.fsa	59.84	77	690	1600
B,14	2013-12-2_171_G01.fsa	62.12	46	515	1625
B,15	2013-12-2_171_G01.fsa	67.44	32	277	1683
B,16	2013-12-2_171_G01.fsa	72.18	37	589	1734
B,17	2013-12-2_171_G01.fsa	83.66	82	727	1855
B,18	2013-12-2_171_G01.fsa	84.51	62	453	1864
B,19	2013-12-2_171_G01.fsa	85.75	43	276	1877
B,20	2013-12-2_171_G01.fsa	87.66	31	166	1897
B,21	2013-12-2_171_G01.fsa	117.86	31	219	2223
B,22	2013-12-2_171_G01.fsa	121.83	101	735	2266
B,23	2013-12-2_171_G01.fsa	125.93	30	163	2310
B,24	2013-12-2_171_G01.fsa	128.84	30	165	2341
B,25	2013-12-2_171_G01.fsa	133.28	37	203	2388
B,26	2013-12-2_171_G01.fsa	134.61	37	200	2402
B,27	2013-12-2_171_G01.fsa	135.94	59	731	2416
B,28	2013-12-2_171_G01.fsa	141.3	184	1480	2470
B,29	2013-12-2_171_G01.fsa	144.11	70	472	2497
B,30	2013-12-2_171_G01.fsa	145.05	70	425	2506
B,31	2013-12-2_171_G01.fsa	147.11	233	1931	2526
B,32	2013-12-2_171_G01.fsa	151.36	94	701	2568
B,33	2013-12-2_171_G01.fsa	153.39	154	1538	2589
B,34	2013-12-2_171_G01.fsa	161.38	46	356	2674
B,35	2013-12-2_171_G01.fsa	168.63	112	779	2753
B,36	2013-12-2_171_G01.fsa	170.65	46	297	2775
B,37	2013-12-2_171_G01.fsa	175.86	35	352	2832
B,38	2013-12-2_171_G01.fsa	190.59	33	184	2994
B,39	2013-12-2_171_G01.fsa	192.32	121	975	3013
B,40	2013-12-2_171_G01.fsa	198.1	36	276	3077
B,41	2013-12-2_171_G01.fsa	201.06	34	294	3109
B,42	2013-12-2_171_G01.fsa	201.92	41	356	3118
B,43	2013-12-2_171_G01.fsa	206.52	69	501	3166
B,44	2013-12-2_171_G01.fsa	207.66	994	7291	3178
B,45	2013-12-2_171_G01.fsa	212.52	42	267	3229
B,46	2013-12-2_171_G01.fsa	220.97	427	4379	3318
B,47	2013-12-2_171_G01.fsa	225.31	56	398	3364
B,48	2013-12-2_171_G01.fsa	228.32	30	230	3396
B,49	2013-12-2_171_G01.fsa	231.24	38	270	3427
B,50	2013-12-2_171_G01.fsa	232.37	35	177	3439
B,51	2013-12-2_171_G01.fsa	233.49	595	4465	3451
B,52	2013-12-2_171_G01.fsa	236.3	141	1190	3481
B,53	2013-12-2_171_G01.fsa	238.17	95	839	3501
B,54	2013-12-2_171_G01.fsa	239.39	95	624	3514
B,55	2013-12-2_171_G01.fsa	242.19	80	771	3544
B,56	2013-12-2_171_G01.fsa	243.31	68	592	3556
B,57	2013-12-2_171_G01.fsa	251.19	42	566	3642
B,58	2013-12-2_171_G01.fsa	262.81	45	451	3779
B,59	2013-12-2_171_G01.fsa	274.14	58	488	3913
B,1	2013-12-2_181_H01.fsa	15.03	48	424	1102
B,2	2013-12-2_181_H01.fsa	16.31	1483	10936	1117
B,3	2013-12-2_181_H01.fsa	19.49	57	401	1154
B,4	2013-12-2_181_H01.fsa	20.43	35	270	1165
B,5	2013-12-2_181_H01.fsa	21.89	32	208	1182
B,6	2013-12-2_181_H01.fsa	26.34	90	766	1234
B,7	2013-12-2_181_H01.fsa	36.6	78	865	1354
B,8	2013-12-2_181_H01.fsa	41.01	42	234	1406
B,9	2013-12-2_181_H01.fsa	41.87	76	552	1416
B,10	2013-12-2_181_H01.fsa	43.41	40	224	1434
B,11	2013-12-2_181_H01.fsa	55.74	127	1392	1575
B,12	2013-12-2_181_H01.fsa	62.27	35	220	1648
B,13	2013-12-2_181_H01.fsa	83.71	31	297	1879
B,14	2013-12-2_181_H01.fsa	85.61	31	178	1899
B,15	2013-12-2_181_H01.fsa	121.97	66	503	2293
B,16	2013-12-2_181_H01.fsa	135.97	35	362	2443
B,17	2013-12-2_181_H01.fsa	141.28	110	837	2497
B,18	2013-12-2_181_H01.fsa	144.07	41	246	2524
B,19	2013-12-2_181_H01.fsa	145.09	38	275	2534
B,20	2013-12-2_181_H01.fsa	147.24	148	1197	2555
B,21	2013-12-2_181_H01.fsa	151.35	62	455	2596
B,22	2013-12-2_181_H01.fsa	153.26	90	890	2616
B,23	2013-12-2_181_H01.fsa	161.37	35	233	2703
B,24	2013-12-2_181_H01.fsa	168.57	80	576	2782
B,25	2013-12-2_181_H01.fsa	170.47	30	265	2803
B,26	2013-12-2_181_H01.fsa	201.72	34	472	3148
B,27	2013-12-2_181_H01.fsa	207.72	849	6419	3211
B,28	2013-12-2_181_H01.fsa	218.88	37	194	3329
B,29	2013-12-2_181_H01.fsa	221.05	293	3151	3352
B,30	2013-12-2_181_H01.fsa	225.08	31	163	3395
B,31	2013-12-2_181_H01.fsa	231.35	58	708	3462
B,32	2013-12-2_181_H01.fsa	233.41	455	3667	3484
B,33	2013-12-2_181_H01.fsa	236.2	97	915	3514
B,34	2013-12-2_181_H01.fsa	238.15	67	606	3535
B,35	2013-12-2_181_H01.fsa	239.45	68	444	3549
B,36	2013-12-2_181_H01.fsa	242.33	65	580	3580
B,37	2013-12-2_181_H01.fsa	243.16	46	433	3589
B,38	2013-12-2_181_H01.fsa	251.09	51	580	3676
B,39	2013-12-2_181_H01.fsa	262.85	35	366	3816
B,40	2013-12-2_181_H01.fsa	273.98	48	466	3949
B,1	2013-12-2_211_A02.fsa		31	251	788
B,2	2013-12-2_211_A02.fsa		37	450	802
B,3	2013-12-2_211_A02.fsa	2.91	36	192	912
B,4	2013-12-2_211_A02.fsa	9.27	41	333	985
B,5	2013-12-2_211_A02.fsa	20.09	574	5612	1109
B,6	2013-12-2_211_A02.fsa	27.94	53	485	1199
B,7	2013-12-2_211_A02.fsa	40.85	63	376	1348
B,8	2013-12-2_211_A02.fsa	41.64	53	349	1357
B,9	2013-12-2_211_A02.fsa	42.33	41	208	1365
B,10	2013-12-2_211_A02.fsa	61.81	61	733	1582
B,11	2013-12-2_211_A02.fsa	62.92	38	393	1594
B,12	2013-12-2_211_A02.fsa	65.61	61	478	1623
B,13	2013-12-2_211_A02.fsa	71.03	34	399	1681
B,14	2013-12-2_211_A02.fsa	72.82	35	283	1700
B,15	2013-12-2_211_A02.fsa	86.45	75	737	1842
B,16	2013-12-2_211_A02.fsa	90.89	1232	7345	1888
B,17	2013-12-2_211_A02.fsa	93.12	145	1003	1911
B,18	2013-12-2_211_A02.fsa	111.99	43	303	2113
B,19	2013-12-2_211_A02.fsa	122.92	47	454	2230
B,20	2013-12-2_211_A02.fsa	127.56	96	1091	2279
B,21	2013-12-2_211_A02.fsa	132.82	34	278	2334
B,22	2013-12-2_211_A02.fsa	136	175	1371	2367
B,23	2013-12-2_211_A02.fsa	138.32	127	1293	2391
B,24	2013-12-2_211_A02.fsa	140.27	202	1231	2410
B,25	2013-12-2_211_A02.fsa	143.11	36	187	2437
B,26	2013-12-2_211_A02.fsa	144.69	43	321	2452
B,27	2013-12-2_211_A02.fsa	147.61	451	4460	2480
B,28	2013-12-2_211_A02.fsa	148.44	395	2713	2488
B,29	2013-12-2_211_A02.fsa	149.48	296	3316	2498
B,30	2013-12-2_211_A02.fsa	155.93	58	515	2564
B,31	2013-12-2_211_A02.fsa	157.45	49	423	2580
B,32	2013-12-2_211_A02.fsa	162.04	37	318	2629
B,33	2013-12-2_211_A02.fsa	167.88	68	546	2692
B,34	2013-12-2_211_A02.fsa	169.55	32	200	2710
B,35	2013-12-2_211_A02.fsa	170.38	37	320	2719
B,36	2013-12-2_211_A02.fsa	180.42	70	875	2828
B,37	2013-12-2_211_A02.fsa	192.43	79	581	2959
B,38	2013-12-2_211_A02.fsa	226.78	48	583	3321
B,39	2013-12-2_211_A02.fsa	263.91	196	2496	3729
B,40	2013-12-2_211_A02.fsa	279.9	34	402	3916
B,41	2013-12-2_211_A02.fsa	289.27	31	295	4026
B,42	2013-12-2_211_A02.fsa	400.28	46	508	5279
B,43	2013-12-2_211_A02.fsa	411.06	37	350	5395
B,44	2013-12-2_211_A02.fsa	427.75	38	313	5574
B,45	2013-12-2_211_A02.fsa	428.97	40	340	5587
B,46	2013-12-2_211_A02.fsa	430.75	39	306	5606
B,47	2013-12-2_211_A02.fsa	435.34	48	659	5655
B,48	2013-12-2_211_A02.fsa	436.93	53	649	5672
B,49	2013-12-2_211_A02.fsa	441.72	41	381	5723
B,50	2013-12-2_211_A02.fsa	446.89	54	649	5778
B,51	2013-12-2_211_A02.fsa	449.72	44	472	5808
B,52	2013-12-2_211_A02.fsa	453.66	61	727	5854
B,53	2013-12-2_211_A02.fsa	457.09	31	354	5894
B,54	2013-12-2_211_A02.fsa	459.17	36	432	5918
B,55	2013-12-2_211_A02.fsa	471.56	40	582	6058
B,56	2013-12-2_211_A02.fsa	476.11	34	376	6108
B,57	2013-12-2_211_A02.fsa	487.23	183	2023	6227
B,1	2013-12-2_221_B02.fsa	36.53	559	3901	1285
B,2	2013-12-2_221_B02.fsa	40.65	92	535	1333
B,3	2013-12-2_221_B02.fsa	41.51	104	707	1343
B,4	2013-12-2_221_B02.fsa	42.38	67	438	1353
B,5	2013-12-2_221_B02.fsa	42.99	43	263	1360
B,6	2013-12-2_221_B02.fsa	57.81	34	172	1527
B,7	2013-12-2_221_B02.fsa	59.9	478	2919	1550
B,8	2013-12-2_221_B02.fsa	63.83	505	2957	1593
B,9	2013-12-2_221_B02.fsa	66.78	61	457	1625
B,10	2013-12-2_221_B02.fsa	67.61	46	426	1634
B,11	2013-12-2_221_B02.fsa	69.38	36	354	1653
B,12	2013-12-2_221_B02.fsa	70.68	40	258	1667
B,13	2013-12-2_221_B02.fsa	72.09	84	756	1682
B,14	2013-12-2_221_B02.fsa	73.49	191	1794	1697
B,15	2013-12-2_221_B02.fsa	78.63	40	273	1751
B,16	2013-12-2_221_B02.fsa	83.52	44	400	1802
B,17	2013-12-2_221_B02.fsa	84.38	42	348	1811
B,18	2013-12-2_221_B02.fsa	85.63	43	336	1824
B,19	2013-12-2_221_B02.fsa	128.91	34	326	2285
B,20	2013-12-2_221_B02.fsa	145.1	50	568	2448
B,21	2013-12-2_221_B02.fsa	147.09	78	731	2467
B,22	2013-12-2_221_B02.fsa	148.65	41	275	2482
B,23	2013-12-2_221_B02.fsa	151.38	48	330	2509
B,24	2013-12-2_221_B02.fsa	167.51	37	253	2680
B,25	2013-12-2_221_B02.fsa	168.35	49	411	2689
B,26	2013-12-2_221_B02.fsa	176.47	58	585	2777
B,27	2013-12-2_221_B02.fsa	187.67	63	492	2899
B,28	2013-12-2_221_B02.fsa	190.33	71	521	2928
B,29	2013-12-2_221_B02.fsa	192.16	603	8046	2948
B,30	2013-12-2_221_B02.fsa	193.44	338	2361	2962
B,31	2013-12-2_221_B02.fsa	196.08	31	134	2991
B,32	2013-12-2_221_B02.fsa	198.18	330	2736	3014
B,33	2013-12-2_221_B02.fsa	199.64	85	588	3030
B,34	2013-12-2_221_B02.fsa	202.22	103	536	3057
B,35	2013-12-2_221_B02.fsa	203.19	86	429	3067
B,36	2013-12-2_221_B02.fsa	205.31	185	1774	3089
B,37	2013-12-2_221_B02.fsa	206.84	66	721	3105
B,38	2013-12-2_221_B02.fsa	208.86	70	451	3126
B,39	2013-12-2_221_B02.fsa	210.3	91	521	3141
B,40	2013-12-2_221_B02.fsa	212.51	488	4325	3164
B,41	2013-12-2_221_B02.fsa	214.52	55	398	3185
B,42	2013-12-2_221_B02.fsa	215.95	64	481	3200
B,43	2013-12-2_221_B02.fsa	218.25	42	210	3224
B,44	2013-12-2_221_B02.fsa	219.3	113	731	3235
B,45	2013-12-2_221_B02.fsa	220.92	421	3249	3252
B,46	2013-12-2_221_B02.fsa	221.77	193	1361	3261
B,47	2013-12-2_221_B02.fsa	227.95	151	1700	3326
B,48	2013-12-2_221_B02.fsa	230.32	53	373	3351
B,49	2013-12-2_221_B02.fsa	231.74	51	485	3366
B,50	2013-12-2_221_B02.fsa	234.11	145	844	3391
B,51	2013-12-2_221_B02.fsa	236.18	341	3347	3413
B,52	2013-12-2_221_B02.fsa	237.79	136	1424	3430
B,53	2013-12-2_221_B02.fsa	239.48	84	615	3448
B,54	2013-12-2_221_B02.fsa	240.61	475	4435	3460
B,55	2013-12-2_221_B02.fsa	241.46	339	2665	3469
B,56	2013-12-2_221_B02.fsa	246.35	101	1477	3521
B,57	2013-12-2_221_B02.fsa	251.29	57	544	3575
B,58	2013-12-2_221_B02.fsa	253.71	33	228	3603
B,59	2013-12-2_221_B02.fsa	255.26	252	3288	3621
B,60	2013-12-2_221_B02.fsa	256.9	252	2581	3640
B,61	2013-12-2_221_B02.fsa	258.1	126	801	3654
B,62	2013-12-2_221_B02.fsa	264.55	41	257	3729
B,63	2013-12-2_221_B02.fsa	266.7	116	1738	3754
B,64	2013-12-2_221_B02.fsa	275.02	47	406	3851
B,65	2013-12-2_221_B02.fsa	277	38	313	3874
B,66	2013-12-2_221_B02.fsa	282.05	70	718	3933
B,67	2013-12-2_221_B02.fsa	283.67	58	567	3952
B,68	2013-12-2_221_B02.fsa	291.46	79	765	4043
B,69	2013-12-2_221_B02.fsa	319.35	56	508	4352
B,1	2013-12-2_231_C02.fsa	36.62	476	3306	1274
B,2	2013-12-2_231_C02.fsa	40.64	86	437	1321
B,3	2013-12-2_231_C02.fsa	41.42	90	628	1330
B,4	2013-12-2_231_C02.fsa	42.37	48	348	1341
B,5	2013-12-2_231_C02.fsa	43.07	34	237	1349
B,6	2013-12-2_231_C02.fsa	59.84	411	2512	1537
B,7	2013-12-2_231_C02.fsa	61.03	30	211	1550
B,8	2013-12-2_231_C02.fsa	63.88	437	2551	1581
B,9	2013-12-2_231_C02.fsa	66.65	53	402	1611
B,10	2013-12-2_231_C02.fsa	67.67	41	343	1622
B,11	2013-12-2_231_C02.fsa	69.07	34	271	1637
B,12	2013-12-2_231_C02.fsa	70.85	46	327	1656
B,13	2013-12-2_231_C02.fsa	72.07	84	846	1669
B,14	2013-12-2_231_C02.fsa	73.49	169	1689	1684
B,15	2013-12-2_231_C02.fsa	78.84	31	196	1740
B,16	2013-12-2_231_C02.fsa	83.65	32	221	1790
B,17	2013-12-2_231_C02.fsa	84.52	42	375	1799
B,18	2013-12-2_231_C02.fsa	85.48	44	389	1809
B,19	2013-12-2_231_C02.fsa	92.53	43	339	1882
B,20	2013-12-2_231_C02.fsa	128.99	34	337	2271
B,21	2013-12-2_231_C02.fsa	150.2	43	372	2482
B,22	2013-12-2_231_C02.fsa	167.53	36	237	2666
B,23	2013-12-2_231_C02.fsa	176.53	45	386	2763
B,24	2013-12-2_231_C02.fsa	186.99	31	171	2876
B,25	2013-12-2_231_C02.fsa	187.82	56	463	2885
B,26	2013-12-2_231_C02.fsa	190.22	55	341	2911
B,27	2013-12-2_231_C02.fsa	192.16	503	8396	2932
B,28	2013-12-2_231_C02.fsa	198.25	286	2386	2998
B,29	2013-12-2_231_C02.fsa	199.72	86	587	3014
B,30	2013-12-2_231_C02.fsa	202.32	97	499	3041
B,31	2013-12-2_231_C02.fsa	203.29	66	273	3051
B,32	2013-12-2_231_C02.fsa	205.32	175	1662	3072
B,33	2013-12-2_231_C02.fsa	206.96	40	318	3089
B,34	2013-12-2_231_C02.fsa	208.89	33	195	3109
B,35	2013-12-2_231_C02.fsa	210.24	105	624	3123
B,36	2013-12-2_231_C02.fsa	212.55	463	4093	3147
B,37	2013-12-2_231_C02.fsa	214.47	70	658	3167
B,38	2013-12-2_231_C02.fsa	216.1	53	301	3184
B,39	2013-12-2_231_C02.fsa	218.3	90	831	3207
B,40	2013-12-2_231_C02.fsa	219.25	156	1217	3217
B,41	2013-12-2_231_C02.fsa	222.31	136	1479	3249
B,42	2013-12-2_231_C02.fsa	223.55	85	796	3262
B,43	2013-12-2_231_C02.fsa	226.79	37	202	3296
B,44	2013-12-2_231_C02.fsa	227.93	135	1278	3308
B,45	2013-12-2_231_C02.fsa	230.02	51	514	3330
B,46	2013-12-2_231_C02.fsa	231.63	57	415	3347
B,47	2013-12-2_231_C02.fsa	233.24	57	593	3364
B,48	2013-12-2_231_C02.fsa	235.04	78	656	3383
B,49	2013-12-2_231_C02.fsa	236.46	51	449	3398
B,50	2013-12-2_231_C02.fsa	240.61	854	9440	3442
B,51	2013-12-2_231_C02.fsa	241.45	586	5902	3451
B,52	2013-12-2_231_C02.fsa	246.44	106	1268	3504
B,53	2013-12-2_231_C02.fsa	251.04	72	513	3554
B,54	2013-12-2_231_C02.fsa	251.73	48	316	3562
B,55	2013-12-2_231_C02.fsa	253.63	94	473	3584
B,56	2013-12-2_231_C02.fsa	255.27	369	5288	3603
B,57	2013-12-2_231_C02.fsa	256.91	410	3974	3622
B,58	2013-12-2_231_C02.fsa	258.11	130	766	3636
B,59	2013-12-2_231_C02.fsa	262.16	31	244	3683
B,60	2013-12-2_231_C02.fsa	262.85	33	132	3691
B,61	2013-12-2_231_C02.fsa	264.66	36	259	3712
B,62	2013-12-2_231_C02.fsa	266.72	152	2107	3736
B,63	2013-12-2_231_C02.fsa	281.49	80	814	3908
B,64	2013-12-2_231_C02.fsa	282.35	76	898	3918
B,65	2013-12-2_231_C02.fsa	283.64	94	807	3933
B,66	2013-12-2_231_C02.fsa	290.07	39	188	4008
B,67	2013-12-2_231_C02.fsa	291.44	181	1613	4024
B,68	2013-12-2_231_C02.fsa	293.24	47	615	4045
B,69	2013-12-2_231_C02.fsa	295.46	49	422	4071
B,70	2013-12-2_231_C02.fsa	296.4	56	443	4082
B,71	2013-12-2_231_C02.fsa	308.37	46	386	4214
B,72	2013-12-2_231_C02.fsa	319.33	79	799	4332
B,73	2013-12-2_231_C02.fsa	333.23	36	251	4482
B,74	2013-12-2_231_C02.fsa	334.35	32	275	4494
B,75	2013-12-2_231_C02.fsa	403.17	32	259	5276
B,76	2013-12-2_231_C02.fsa	516.52	33	337	6462
B,77	2013-12-2_231_C02.fsa	521.63	60	594	6509
B,1	2013-12-2_241_D02.fsa	36.53	370	2506	1272
B,2	2013-12-2_241_D02.fsa	40.48	60	348	1318
B,3	2013-12-2_241_D02.fsa	41.34	57	354	1328
B,4	2013-12-2_241_D02.fsa	42.38	35	228	1340
B,5	2013-12-2_241_D02.fsa	44.2	37	215	1361
B,6	2013-12-2_241_D02.fsa	59.89	283	1664	1537
B,7	2013-12-2_241_D02.fsa	63.82	281	1656	1580
B,8	2013-12-2_241_D02.fsa	66.87	33	287	1613
B,9	2013-12-2_241_D02.fsa	71.05	50	355	1658
B,10	2013-12-2_241_D02.fsa	72.18	74	954	1670
B,11	2013-12-2_241_D02.fsa	73.49	87	816	1684
B,12	2013-12-2_241_D02.fsa	83.36	32	200	1787
B,13	2013-12-2_241_D02.fsa	84.42	40	459	1798
B,14	2013-12-2_241_D02.fsa	85.67	46	330	1811
B,15	2013-12-2_241_D02.fsa	176.5	44	273	2762
B,16	2013-12-2_241_D02.fsa	187.73	42	290	2884
B,17	2013-12-2_241_D02.fsa	190.21	39	296	2911
B,18	2013-12-2_241_D02.fsa	192.13	332	4461	2932
B,19	2013-12-2_241_D02.fsa	193.51	190	1485	2947
B,20	2013-12-2_241_D02.fsa	197.26	53	249	2988
B,21	2013-12-2_241_D02.fsa	198.26	168	1224	2999
B,22	2013-12-2_241_D02.fsa	199.73	53	356	3015
B,23	2013-12-2_241_D02.fsa	202.13	61	315	3040
B,24	2013-12-2_241_D02.fsa	203.19	48	199	3051
B,25	2013-12-2_241_D02.fsa	205.32	107	991	3073
B,26	2013-12-2_241_D02.fsa	208.79	34	171	3109
B,27	2013-12-2_241_D02.fsa	210.23	64	415	3124
B,28	2013-12-2_241_D02.fsa	212.44	282	2590	3147
B,29	2013-12-2_241_D02.fsa	214.55	50	452	3169
B,30	2013-12-2_241_D02.fsa	215.99	38	180	3184
B,31	2013-12-2_241_D02.fsa	218.19	77	664	3207
B,32	2013-12-2_241_D02.fsa	219.33	109	983	3219
B,33	2013-12-2_241_D02.fsa	222.1	72	846	3248
B,34	2013-12-2_241_D02.fsa	223.63	43	287	3264
B,35	2013-12-2_241_D02.fsa	226.77	33	183	3297
B,36	2013-12-2_241_D02.fsa	227.91	99	958	3309
B,37	2013-12-2_241_D02.fsa	230	36	343	3331
B,38	2013-12-2_241_D02.fsa	231.71	51	261	3349
B,39	2013-12-2_241_D02.fsa	233.51	42	362	3368
B,40	2013-12-2_241_D02.fsa	234.93	51	465	3383
B,41	2013-12-2_241_D02.fsa	240.6	557	6437	3443
B,42	2013-12-2_241_D02.fsa	241.54	368	3636	3453
B,43	2013-12-2_241_D02.fsa	246.43	60	682	3505
B,44	2013-12-2_241_D02.fsa	250.95	51	293	3554
B,45	2013-12-2_241_D02.fsa	253.72	58	323	3586
B,46	2013-12-2_241_D02.fsa	255.19	255	3357	3603
B,47	2013-12-2_241_D02.fsa	257	250	2354	3624
B,48	2013-12-2_241_D02.fsa	258.03	73	416	3636
B,49	2013-12-2_241_D02.fsa	262.6	30	417	3689
B,50	2013-12-2_241_D02.fsa	264.67	30	168	3713
B,51	2013-12-2_241_D02.fsa	266.65	113	1518	3736
B,52	2013-12-2_241_D02.fsa	282.28	64	778	3918
B,53	2013-12-2_241_D02.fsa	283.65	58	519	3934
B,54	2013-12-2_241_D02.fsa	291.53	115	1011	4026
B,55	2013-12-2_241_D02.fsa	296.58	39	206	4085
B,56	2013-12-2_241_D02.fsa	308.3	34	250	4215
B,57	2013-12-2_241_D02.fsa	319.1	50	500	4332
B,58	2013-12-2_241_D02.fsa	402.61	30	298	5274
B,59	2013-12-2_241_D02.fsa	521.52	42	328	6514
B,1	2013-12-2_251_E02.fsa	14.31	37	289	1026
B,2	2013-12-2_251_E02.fsa	19.4	32	230	1085
B,3	2013-12-2_251_E02.fsa	30	46	440	1208
B,4	2013-12-2_251_E02.fsa	34.66	38	369	1262
B,5	2013-12-2_251_E02.fsa	36.6	207	1578	1285
B,6	2013-12-2_251_E02.fsa	48.67	70	1008	1425
B,7	2013-12-2_251_E02.fsa	59.81	193	1158	1548
B,8	2013-12-2_251_E02.fsa	63.79	128	789	1591
B,9	2013-12-2_251_E02.fsa	72.33	34	370	1682
B,10	2013-12-2_251_E02.fsa	73.47	74	680	1694
B,11	2013-12-2_251_E02.fsa	79.89	220	1535	1761
B,12	2013-12-2_251_E02.fsa	84.49	2563	42754	1809
B,13	2013-12-2_251_E02.fsa	90.26	104	799	1869
B,14	2013-12-2_251_E02.fsa	106.19	67	755	2038
B,15	2013-12-2_251_E02.fsa	141.43	31	250	2409
B,16	2013-12-2_251_E02.fsa	145.1	67	812	2444
B,17	2013-12-2_251_E02.fsa	147.4	73	615	2466
B,18	2013-12-2_251_E02.fsa	192.14	160	1953	2943
B,19	2013-12-2_251_E02.fsa	193.42	55	312	2957
B,20	2013-12-2_251_E02.fsa	198.17	114	896	3009
B,21	2013-12-2_251_E02.fsa	199.64	34	197	3025
B,22	2013-12-2_251_E02.fsa	202.22	30	177	3052
B,23	2013-12-2_251_E02.fsa	205.3	48	478	3084
B,24	2013-12-2_251_E02.fsa	206.84	34	349	3100
B,25	2013-12-2_251_E02.fsa	212.59	57	440	3160
B,26	2013-12-2_251_E02.fsa	218.6	53	445	3223
B,27	2013-12-2_251_E02.fsa	219.65	88	640	3234
B,28	2013-12-2_251_E02.fsa	220.79	251	2647	3246
B,29	2013-12-2_251_E02.fsa	228	37	358	3322
B,30	2013-12-2_251_E02.fsa	234.14	82	546	3387
B,31	2013-12-2_251_E02.fsa	236.12	181	2062	3408
B,32	2013-12-2_251_E02.fsa	237.82	78	549	3426
B,33	2013-12-2_251_E02.fsa	239.23	33	184	3441
B,34	2013-12-2_251_E02.fsa	258.11	30	204	3650
B,35	2013-12-2_251_E02.fsa	267.14	34	291	3755
B,1	2013-12-2_261_F02.fsa		38	118	447
B,2	2013-12-2_261_F02.fsa	14.05	42	353	1040
B,3	2013-12-2_261_F02.fsa	16.21	37	360	1065
B,4	2013-12-2_261_F02.fsa	18.88	54	470	1096
B,5	2013-12-2_261_F02.fsa	29.83	59	600	1223
B,6	2013-12-2_261_F02.fsa	34.74	60	674	1280
B,7	2013-12-2_261_F02.fsa	36.52	289	2239	1301
B,8	2013-12-2_261_F02.fsa	48.76	99	1296	1443
B,9	2013-12-2_261_F02.fsa	59.78	301	1755	1565
B,10	2013-12-2_261_F02.fsa	63.74	213	1225	1608
B,11	2013-12-2_261_F02.fsa	71.02	43	374	1686
B,12	2013-12-2_261_F02.fsa	72.15	60	704	1698
B,13	2013-12-2_261_F02.fsa	73.38	100	993	1711
B,14	2013-12-2_261_F02.fsa	79.89	346	2368	1779
B,15	2013-12-2_261_F02.fsa	84.4	3587	60309	1826
B,16	2013-12-2_261_F02.fsa	88.05	63	695	1864
B,17	2013-12-2_261_F02.fsa	90.36	160	1219	1888
B,18	2013-12-2_261_F02.fsa	92.57	52	489	1911
B,19	2013-12-2_261_F02.fsa	106.16	104	1074	2056
B,20	2013-12-2_261_F02.fsa	141.22	32	194	2427
B,21	2013-12-2_261_F02.fsa	145.21	80	1122	2465
B,22	2013-12-2_261_F02.fsa	147.2	117	1039	2484
B,23	2013-12-2_261_F02.fsa	151.27	37	415	2524
B,24	2013-12-2_261_F02.fsa	161.2	32	250	2629
B,25	2013-12-2_261_F02.fsa	189.97	31	260	2942
B,26	2013-12-2_261_F02.fsa	192.25	213	2547	2967
B,27	2013-12-2_261_F02.fsa	193.53	61	366	2981
B,28	2013-12-2_261_F02.fsa	198.27	176	1460	3033
B,29	2013-12-2_261_F02.fsa	199.91	41	299	3051
B,30	2013-12-2_261_F02.fsa	202.12	55	298	3074
B,31	2013-12-2_261_F02.fsa	203.27	33	162	3086
B,32	2013-12-2_261_F02.fsa	205.1	56	522	3105
B,33	2013-12-2_261_F02.fsa	206.82	52	366	3123
B,34	2013-12-2_261_F02.fsa	209.03	47	262	3146
B,35	2013-12-2_261_F02.fsa	210.27	32	139	3159
B,36	2013-12-2_261_F02.fsa	212.47	79	854	3182
B,37	2013-12-2_261_F02.fsa	218.66	60	508	3247
B,38	2013-12-2_261_F02.fsa	219.52	110	795	3256
B,39	2013-12-2_261_F02.fsa	220.85	356	3057	3270
B,40	2013-12-2_261_F02.fsa	221.8	151	803	3280
B,41	2013-12-2_261_F02.fsa	228.14	56	499	3347
B,42	2013-12-2_261_F02.fsa	231.82	37	285	3386
B,43	2013-12-2_261_F02.fsa	234.08	127	724	3410
B,44	2013-12-2_261_F02.fsa	236.15	275	2789	3432
B,45	2013-12-2_261_F02.fsa	238.03	88	643	3452
B,46	2013-12-2_261_F02.fsa	239.25	39	173	3465
B,47	2013-12-2_261_F02.fsa	240.65	37	322	3480
B,48	2013-12-2_261_F02.fsa	257.04	30	150	3662
B,49	2013-12-2_261_F02.fsa	258.15	46	214	3675
B,50	2013-12-2_261_F02.fsa	266.28	37	302	3770
B,51	2013-12-2_261_F02.fsa	266.79	37	365	3776
B,52	2013-12-2_261_F02.fsa	432.53	30	204	5645
B,1	2013-12-2_271_G02.fsa	16.4	1019	7508	1073
B,2	2013-12-2_271_G02.fsa	18.46	60	460	1097
B,3	2013-12-2_271_G02.fsa	19.57	53	411	1110
B,4	2013-12-2_271_G02.fsa	26.34	150	1778	1189
B,5	2013-12-2_271_G02.fsa	36.59	70	735	1309
B,6	2013-12-2_271_G02.fsa	40.9	56	304	1360
B,7	2013-12-2_271_G02.fsa	41.67	68	442	1369
B,8	2013-12-2_271_G02.fsa	42.36	53	382	1377
B,9	2013-12-2_271_G02.fsa	43.3	49	348	1388
B,10	2013-12-2_271_G02.fsa	55.56	130	1338	1527
B,11	2013-12-2_271_G02.fsa	62.21	60	526	1600
B,12	2013-12-2_271_G02.fsa	71.6	41	587	1701
B,13	2013-12-2_271_G02.fsa	83.59	38	344	1827
B,14	2013-12-2_271_G02.fsa	86.66	55	850	1859
B,15	2013-12-2_271_G02.fsa	121.73	158	1258	2235
B,16	2013-12-2_271_G02.fsa	126.04	44	311	2281
B,17	2013-12-2_271_G02.fsa	133.44	56	318	2359
B,18	2013-12-2_271_G02.fsa	136.5	61	845	2391
B,19	2013-12-2_271_G02.fsa	141.41	105	910	2440
B,20	2013-12-2_271_G02.fsa	145.05	134	1457	2475
B,21	2013-12-2_271_G02.fsa	147.32	183	1688	2497
B,22	2013-12-2_271_G02.fsa	151.56	169	1184	2539
B,23	2013-12-2_271_G02.fsa	153.39	182	2207	2558
B,24	2013-12-2_271_G02.fsa	161.38	49	419	2643
B,25	2013-12-2_271_G02.fsa	168.39	93	611	2719
B,26	2013-12-2_271_G02.fsa	170.6	54	419	2743
B,27	2013-12-2_271_G02.fsa	175.92	38	411	2801
B,28	2013-12-2_271_G02.fsa	185.34	31	264	2904
B,29	2013-12-2_271_G02.fsa	195.91	35	313	3020
B,30	2013-12-2_271_G02.fsa	201.92	62	966	3085
B,31	2013-12-2_271_G02.fsa	203.07	34	265	3097
B,32	2013-12-2_271_G02.fsa	205.76	33	216	3125
B,33	2013-12-2_271_G02.fsa	207.67	505	4657	3145
B,34	2013-12-2_271_G02.fsa	208.92	166	1393	3158
B,35	2013-12-2_271_G02.fsa	212.73	41	280	3198
B,36	2013-12-2_271_G02.fsa	215.02	43	353	3222
B,37	2013-12-2_271_G02.fsa	216.92	41	215	3242
B,38	2013-12-2_271_G02.fsa	218.82	37	135	3262
B,39	2013-12-2_271_G02.fsa	220.91	678	7284	3284
B,40	2013-12-2_271_G02.fsa	222.99	39	157	3306
B,41	2013-12-2_271_G02.fsa	225.73	50	392	3335
B,42	2013-12-2_271_G02.fsa	228.28	40	321	3362
B,43	2013-12-2_271_G02.fsa	232.05	74	896	3402
B,44	2013-12-2_271_G02.fsa	233.55	222	2090	3418
B,45	2013-12-2_271_G02.fsa	236.18	343	3326	3446
B,46	2013-12-2_271_G02.fsa	237.96	211	2126	3465
B,47	2013-12-2_271_G02.fsa	239.27	124	845	3479
B,48	2013-12-2_271_G02.fsa	242.26	163	1433	3511
B,49	2013-12-2_271_G02.fsa	243.2	103	748	3521
B,50	2013-12-2_271_G02.fsa	245.53	31	113	3546
B,51	2013-12-2_271_G02.fsa	251.2	44	603	3608
B,52	2013-12-2_271_G02.fsa	260.34	48	357	3715
B,53	2013-12-2_271_G02.fsa	262.13	63	415	3736
B,54	2013-12-2_271_G02.fsa	264	55	508	3758
B,55	2013-12-2_271_G02.fsa	274.04	44	480	3876
B,56	2013-12-2_271_G02.fsa	571.08	32	416	7053
B,1	2013-12-2_281_H02.fsa	16.14	1426	10968	1102
B,2	2013-12-2_281_H02.fsa	17.43	35	219	1117
B,3	2013-12-2_281_H02.fsa	19.31	64	483	1139
B,4	2013-12-2_281_H02.fsa	26.26	227	2622	1220
B,5	2013-12-2_281_H02.fsa	36.51	86	1013	1340
B,6	2013-12-2_281_H02.fsa	40.92	81	440	1392
B,7	2013-12-2_281_H02.fsa	41.6	77	458	1400
B,8	2013-12-2_281_H02.fsa	42.46	42	272	1410
B,9	2013-12-2_281_H02.fsa	43.4	45	249	1421
B,10	2013-12-2_281_H02.fsa	55.69	165	1615	1561
B,11	2013-12-2_281_H02.fsa	62.09	85	668	1632
B,12	2013-12-2_281_H02.fsa	67.3	36	301	1689
B,13	2013-12-2_281_H02.fsa	121.82	203	1509	2274
B,14	2013-12-2_281_H02.fsa	126.02	58	294	2319
B,15	2013-12-2_281_H02.fsa	133.47	75	428	2398
B,16	2013-12-2_281_H02.fsa	136.04	85	1142	2425
B,17	2013-12-2_281_H02.fsa	141.38	126	1201	2479
B,18	2013-12-2_281_H02.fsa	144.99	168	1137	2514
B,19	2013-12-2_281_H02.fsa	147.14	241	2196	2535
B,20	2013-12-2_281_H02.fsa	148.88	38	174	2552
B,21	2013-12-2_281_H02.fsa	151.36	184	1468	2577
B,22	2013-12-2_281_H02.fsa	153.29	219	2490	2597
B,23	2013-12-2_281_H02.fsa	161.47	75	581	2684
B,24	2013-12-2_281_H02.fsa	168.43	103	853	2760
B,25	2013-12-2_281_H02.fsa	170.54	70	536	2783
B,26	2013-12-2_281_H02.fsa	175.64	42	572	2839
B,27	2013-12-2_281_H02.fsa	177.92	45	332	2864
B,28	2013-12-2_281_H02.fsa	185.37	41	366	2946
B,29	2013-12-2_281_H02.fsa	189.26	40	258	2989
B,30	2013-12-2_281_H02.fsa	191.79	33	264	3017
B,31	2013-12-2_281_H02.fsa	196.22	32	308	3066
B,32	2013-12-2_281_H02.fsa	201.73	63	836	3126
B,33	2013-12-2_281_H02.fsa	203.16	36	258	3141
B,34	2013-12-2_281_H02.fsa	205.46	33	206	3165
B,35	2013-12-2_281_H02.fsa	207.66	619	5822	3188
B,36	2013-12-2_281_H02.fsa	208.99	205	1747	3202
B,37	2013-12-2_281_H02.fsa	211.38	39	268	3227
B,38	2013-12-2_281_H02.fsa	212.61	62	644	3240
B,39	2013-12-2_281_H02.fsa	215.08	67	532	3266
B,40	2013-12-2_281_H02.fsa	216.79	59	298	3284
B,41	2013-12-2_281_H02.fsa	218.88	31	135	3306
B,42	2013-12-2_281_H02.fsa	220.96	815	9059	3328
B,43	2013-12-2_281_H02.fsa	222.94	40	196	3349
B,44	2013-12-2_281_H02.fsa	225.87	68	570	3380
B,45	2013-12-2_281_H02.fsa	228.41	38	300	3407
B,46	2013-12-2_281_H02.fsa	231.51	103	1282	3440
B,47	2013-12-2_281_H02.fsa	233.48	314	2772	3461
B,48	2013-12-2_281_H02.fsa	236.3	454	3973	3491
B,49	2013-12-2_281_H02.fsa	237.98	280	2740	3509
B,50	2013-12-2_281_H02.fsa	239.38	159	1051	3524
B,51	2013-12-2_281_H02.fsa	242.18	179	1901	3554
B,52	2013-12-2_281_H02.fsa	243.12	122	1062	3564
B,53	2013-12-2_281_H02.fsa	245.54	41	163	3590
B,54	2013-12-2_281_H02.fsa	248.7	39	342	3624
B,55	2013-12-2_281_H02.fsa	251.36	64	781	3654
B,56	2013-12-2_281_H02.fsa	260.36	57	432	3760
B,57	2013-12-2_281_H02.fsa	262.14	64	620	3781
B,58	2013-12-2_281_H02.fsa	264.09	60	566	3804
B,59	2013-12-2_281_H02.fsa	266.38	37	225	3831
B,60	2013-12-2_281_H02.fsa	274.15	61	527	3923
B,61	2013-12-2_281_H02.fsa	570.85	34	403	7121
B,62	2013-12-2_281_H02.fsa	589.26	30	212	7294
B,1	2013-12-2_311_A03.fsa	17.73	36	266	1058
B,2	2013-12-2_311_A03.fsa	19.74	458	4062	1081
B,3	2013-12-2_311_A03.fsa	24.97	40	339	1141
B,4	2013-12-2_311_A03.fsa	71.45	44	659	1659
B,5	2013-12-2_311_A03.fsa	90.93	48	388	1860
B,1	2013-12-2_321_B03.fsa		73	218	400
B,2	2013-12-2_321_B03.fsa	20.18	38	337	1081
B,3	2013-12-2_321_B03.fsa	41.57	58	452	1326
B,4	2013-12-2_321_B03.fsa	61.66	51	522	1547
B,5	2013-12-2_321_B03.fsa	65.43	30	201	1587
B,6	2013-12-2_321_B03.fsa	70.86	31	394	1644
B,7	2013-12-2_321_B03.fsa	83.54	34	257	1775
B,8	2013-12-2_321_B03.fsa	86.06	37	384	1801
B,9	2013-12-2_321_B03.fsa	90.93	372	2266	1851
B,10	2013-12-2_321_B03.fsa	93.17	83	491	1874
B,11	2013-12-2_321_B03.fsa	128.17	39	605	2243
B,12	2013-12-2_321_B03.fsa	136.05	67	478	2324
B,13	2013-12-2_321_B03.fsa	138.61	103	859	2350
B,14	2013-12-2_321_B03.fsa	140.39	36	263	2367
B,15	2013-12-2_321_B03.fsa	143.15	41	237	2393
B,16	2013-12-2_321_B03.fsa	145.27	35	278	2413
B,17	2013-12-2_321_B03.fsa	147.59	204	2069	2435
B,18	2013-12-2_321_B03.fsa	149.48	265	2315	2453
B,19	2013-12-2_321_B03.fsa	167.8	65	506	2644
B,20	2013-12-2_321_B03.fsa	182.38	45	322	2800
B,21	2013-12-2_321_B03.fsa	263.97	216	2924	3670
B,22	2013-12-2_321_B03.fsa	279.8	31	291	3852
B,23	2013-12-2_321_B03.fsa	280.76	38	267	3863
B,24	2013-12-2_321_B03.fsa	355.57	178	2250	4689
B,25	2013-12-2_321_B03.fsa	358.8	66	590	4726
B,26	2013-12-2_321_B03.fsa	431.07	52	491	5522
B,27	2013-12-2_321_B03.fsa	436.86	99	1678	5583
B,28	2013-12-2_321_B03.fsa	438.28	31	193	5598
B,29	2013-12-2_321_B03.fsa	447.04	37	458	5690
B,30	2013-12-2_321_B03.fsa	448.09	33	277	5701
B,31	2013-12-2_321_B03.fsa	449.52	37	367	5716
B,32	2013-12-2_321_B03.fsa	487.27	72	859	6132
B,1	2013-12-2_331_C03.fsa	36.62	230	1519	1262
B,2	2013-12-2_331_C03.fsa	41.37	61	454	1317
B,3	2013-12-2_331_C03.fsa	63.8	87	557	1566
B,4	2013-12-2_331_C03.fsa	83.58	47	422	1774
B,5	2013-12-2_331_C03.fsa	84.36	45	376	1782
B,6	2013-12-2_331_C03.fsa	85.23	38	274	1791
B,7	2013-12-2_331_C03.fsa	167.59	36	272	2643
B,8	2013-12-2_331_C03.fsa	168.43	36	201	2652
B,9	2013-12-2_331_C03.fsa	186.9	45	368	2850
B,10	2013-12-2_331_C03.fsa	190.16	32	226	2885
B,11	2013-12-2_331_C03.fsa	192.85	284	3325	2914
B,12	2013-12-2_331_C03.fsa	199.91	44	325	2990
B,13	2013-12-2_331_C03.fsa	205.55	58	467	3048
B,14	2013-12-2_331_C03.fsa	210.21	50	353	3096
B,15	2013-12-2_331_C03.fsa	212.44	134	1321	3119
B,16	2013-12-2_331_C03.fsa	216.2	53	479	3158
B,17	2013-12-2_331_C03.fsa	222.08	82	833	3219
B,18	2013-12-2_331_C03.fsa	235.19	41	334	3356
B,19	2013-12-2_331_C03.fsa	240.52	224	3187	3412
B,20	2013-12-2_331_C03.fsa	246.41	32	294	3474
B,21	2013-12-2_331_C03.fsa	253.76	31	265	3555
B,22	2013-12-2_331_C03.fsa	255.07	57	673	3570
B,23	2013-12-2_331_C03.fsa	256.91	41	352	3591
B,24	2013-12-2_331_C03.fsa	258.13	92	725	3605
B,25	2013-12-2_331_C03.fsa	262.06	30	276	3650
B,26	2013-12-2_331_C03.fsa	266.85	106	1348	3705
B,27	2013-12-2_331_C03.fsa	281.37	40	268	3872
B,28	2013-12-2_331_C03.fsa	282.58	85	747	3886
B,29	2013-12-2_331_C03.fsa	291.17	31	292	3985
B,30	2013-12-2_331_C03.fsa	292.99	38	442	4006
B,31	2013-12-2_331_C03.fsa	295.58	53	319	4036
B,1	2013-12-2_341_D03.fsa	20	85	847	1067
B,2	2013-12-2_341_D03.fsa	36.55	281	1975	1256
B,3	2013-12-2_341_D03.fsa	40.45	31	201	1301
B,4	2013-12-2_341_D03.fsa	41.32	66	511	1311
B,5	2013-12-2_341_D03.fsa	63.85	122	742	1560
B,6	2013-12-2_341_D03.fsa	66.66	30	158	1590
B,7	2013-12-2_341_D03.fsa	71.09	59	978	1637
B,8	2013-12-2_341_D03.fsa	73.47	40	282	1662
B,9	2013-12-2_341_D03.fsa	83.82	48	1024	1769
B,10	2013-12-2_341_D03.fsa	85.37	39	428	1785
B,11	2013-12-2_341_D03.fsa	167.79	52	602	2636
B,12	2013-12-2_341_D03.fsa	186.96	62	477	2841
B,13	2013-12-2_341_D03.fsa	190.13	43	267	2875
B,14	2013-12-2_341_D03.fsa	192.83	356	4202	2904
B,15	2013-12-2_341_D03.fsa	199.63	50	510	2977
B,16	2013-12-2_341_D03.fsa	202.25	32	183	3004
B,17	2013-12-2_341_D03.fsa	205.38	84	620	3036
B,18	2013-12-2_341_D03.fsa	210.25	51	423	3086
B,19	2013-12-2_341_D03.fsa	212.48	176	1743	3109
B,20	2013-12-2_341_D03.fsa	216.27	73	582	3148
B,21	2013-12-2_341_D03.fsa	218.4	35	190	3170
B,22	2013-12-2_341_D03.fsa	219.46	31	119	3181
B,23	2013-12-2_341_D03.fsa	221.97	90	732	3207
B,24	2013-12-2_341_D03.fsa	231.59	42	351	3307
B,25	2013-12-2_341_D03.fsa	235.04	45	338	3343
B,26	2013-12-2_341_D03.fsa	240.68	294	4139	3402
B,27	2013-12-2_341_D03.fsa	246.2	44	483	3460
B,28	2013-12-2_341_D03.fsa	253.59	32	254	3541
B,29	2013-12-2_341_D03.fsa	255.26	69	958	3560
B,30	2013-12-2_341_D03.fsa	256.83	55	459	3578
B,31	2013-12-2_341_D03.fsa	258.14	122	1072	3593
B,32	2013-12-2_341_D03.fsa	264.61	30	229	3667
B,33	2013-12-2_341_D03.fsa	266.96	128	1602	3694
B,34	2013-12-2_341_D03.fsa	281.42	52	397	3860
B,35	2013-12-2_341_D03.fsa	282.55	104	927	3873
B,36	2013-12-2_341_D03.fsa	283.76	34	241	3887
B,37	2013-12-2_341_D03.fsa	291.15	35	390	3972
B,38	2013-12-2_341_D03.fsa	293.06	49	568	3994
B,39	2013-12-2_341_D03.fsa	294.53	37	146	4011
B,40	2013-12-2_341_D03.fsa	295.49	73	426	4022
B,41	2013-12-2_341_D03.fsa	319.2	42	303	4279
B,1	2013-12-2_351_E03.fsa	36.53	154	1018	1270
B,2	2013-12-2_351_E03.fsa	63.8	47	329	1573
B,3	2013-12-2_351_E03.fsa	79.97	65	397	1741
B,4	2013-12-2_351_E03.fsa	84.35	1250	20632	1786
B,5	2013-12-2_351_E03.fsa	90.31	60	441	1847
B,6	2013-12-2_351_E03.fsa	106.09	108	912	2012
B,7	2013-12-2_351_E03.fsa	144.43	39	291	2408
B,8	2013-12-2_351_E03.fsa	149.16	34	197	2453
B,9	2013-12-2_351_E03.fsa	153.04	30	198	2492
B,10	2013-12-2_351_E03.fsa	192.74	56	574	2915
B,11	2013-12-2_351_E03.fsa	193.67	35	236	2925
B,12	2013-12-2_351_E03.fsa	212.27	30	317	3119
B,13	2013-12-2_351_E03.fsa	218.56	35	252	3184
B,14	2013-12-2_351_E03.fsa	220.78	78	486	3207
B,15	2013-12-2_351_E03.fsa	236.22	56	356	3368
B,16	2013-12-2_351_E03.fsa	239.27	42	254	3400
B,17	2013-12-2_351_E03.fsa	266.93	49	542	3707
B,18	2013-12-2_351_E03.fsa	281.19	30	218	3871
B,19	2013-12-2_351_E03.fsa	282.49	52	352	3886
B,1	2013-12-2_361_F03.fsa	36.62	212	1438	1285
B,2	2013-12-2_361_F03.fsa	48.75	35	391	1424
B,3	2013-12-2_361_F03.fsa	63.9	74	442	1589
B,4	2013-12-2_361_F03.fsa	72.03	32	469	1675
B,5	2013-12-2_361_F03.fsa	73.56	43	356	1691
B,6	2013-12-2_361_F03.fsa	80.02	126	842	1758
B,7	2013-12-2_361_F03.fsa	84.28	1608	26480	1802
B,8	2013-12-2_361_F03.fsa	90.38	102	729	1865
B,9	2013-12-2_361_F03.fsa	92.61	32	232	1888
B,10	2013-12-2_361_F03.fsa	100.73	37	213	1972
B,11	2013-12-2_361_F03.fsa	104.01	35	222	2008
B,12	2013-12-2_361_F03.fsa	106.12	176	1376	2031
B,13	2013-12-2_361_F03.fsa	144.32	47	401	2428
B,14	2013-12-2_361_F03.fsa	149.27	52	404	2475
B,15	2013-12-2_361_F03.fsa	160	31	279	2586
B,16	2013-12-2_361_F03.fsa	161.31	37	227	2600
B,17	2013-12-2_361_F03.fsa	192.8	73	907	2939
B,18	2013-12-2_361_F03.fsa	193.54	49	321	2947
B,19	2013-12-2_361_F03.fsa	199.82	32	184	3015
B,20	2013-12-2_361_F03.fsa	208.94	33	214	3109
B,21	2013-12-2_361_F03.fsa	212.52	53	535	3146
B,22	2013-12-2_361_F03.fsa	218.4	50	426	3207
B,23	2013-12-2_361_F03.fsa	219.65	49	369	3220
B,24	2013-12-2_361_F03.fsa	220.9	113	827	3233
B,25	2013-12-2_361_F03.fsa	231.99	31	237	3349
B,26	2013-12-2_361_F03.fsa	233.9	33	171	3369
B,27	2013-12-2_361_F03.fsa	235.14	33	119	3382
B,28	2013-12-2_361_F03.fsa	236.09	73	593	3392
B,29	2013-12-2_361_F03.fsa	238.27	51	272	3415
B,30	2013-12-2_361_F03.fsa	239.22	52	370	3425
B,31	2013-12-2_361_F03.fsa	267.05	67	985	3736
B,32	2013-12-2_361_F03.fsa	282.56	61	459	3916
B,1	2013-12-2_371_G03.fsa	15.09	31	226	1061
B,2	2013-12-2_371_G03.fsa	16.29	671	5079	1075
B,3	2013-12-2_371_G03.fsa	19.48	45	281	1112
B,4	2013-12-2_371_G03.fsa	26.29	51	490	1191
B,5	2013-12-2_371_G03.fsa	36.6	47	384	1311
B,6	2013-12-2_371_G03.fsa	40.77	30	142	1360
B,7	2013-12-2_371_G03.fsa	41.63	57	467	1370
B,8	2013-12-2_371_G03.fsa	55.49	69	607	1527
B,9	2013-12-2_371_G03.fsa	71.12	32	270	1696
B,10	2013-12-2_371_G03.fsa	121.8	44	352	2234
B,11	2013-12-2_371_G03.fsa	133.53	43	263	2358
B,12	2013-12-2_371_G03.fsa	135.92	37	453	2383
B,13	2013-12-2_371_G03.fsa	142.14	66	725	2445
B,14	2013-12-2_371_G03.fsa	144.22	56	483	2465
B,15	2013-12-2_371_G03.fsa	147.32	39	420	2495
B,16	2013-12-2_371_G03.fsa	148.87	61	392	2510
B,17	2013-12-2_371_G03.fsa	151.56	49	335	2537
B,18	2013-12-2_371_G03.fsa	153.2	96	867	2554
B,19	2013-12-2_371_G03.fsa	160.09	33	296	2627
B,20	2013-12-2_371_G03.fsa	161.2	35	250	2639
B,21	2013-12-2_371_G03.fsa	168.31	59	407	2716
B,22	2013-12-2_371_G03.fsa	175.85	32	181	2798
B,23	2013-12-2_371_G03.fsa	202.03	106	815	3083
B,24	2013-12-2_371_G03.fsa	208.28	235	3256	3148
B,25	2013-12-2_371_G03.fsa	214.99	41	231	3218
B,26	2013-12-2_371_G03.fsa	218.9	39	315	3259
B,27	2013-12-2_371_G03.fsa	220.8	243	2355	3279
B,28	2013-12-2_371_G03.fsa	225.64	33	196	3330
B,29	2013-12-2_371_G03.fsa	228.3	35	259	3358
B,30	2013-12-2_371_G03.fsa	231.98	87	772	3397
B,31	2013-12-2_371_G03.fsa	233.59	65	500	3414
B,32	2013-12-2_371_G03.fsa	236.32	109	748	3443
B,33	2013-12-2_371_G03.fsa	238.2	49	464	3463
B,34	2013-12-2_371_G03.fsa	239.33	135	1012	3475
B,35	2013-12-2_371_G03.fsa	243.46	58	710	3519
B,36	2013-12-2_371_G03.fsa	252.31	38	425	3616
B,37	2013-12-2_371_G03.fsa	260.17	31	239	3708
B,1	2013-12-2_381_H03.fsa		41	206	431
B,2	2013-12-2_381_H03.fsa	6.82	150	1715	974
B,3	2013-12-2_381_H03.fsa	11.76	30	148	1031
B,4	2013-12-2_381_H03.fsa	12.63	46	359	1041
B,5	2013-12-2_381_H03.fsa	14.28	74	577	1060
B,6	2013-12-2_381_H03.fsa	16.1	791	5834	1081
B,7	2013-12-2_381_H03.fsa	17.14	35	211	1093
B,8	2013-12-2_381_H03.fsa	26.42	39	290	1200
B,9	2013-12-2_381_H03.fsa	36.62	81	713	1318
B,10	2013-12-2_381_H03.fsa	40.82	37	238	1367
B,11	2013-12-2_381_H03.fsa	41.69	36	191	1377
B,12	2013-12-2_381_H03.fsa	55.64	89	777	1535
B,13	2013-12-2_381_H03.fsa	71.62	114	2008	1709
B,14	2013-12-2_381_H03.fsa	84.35	65	1095	1843
B,15	2013-12-2_381_H03.fsa	144.22	39	283	2475
B,16	2013-12-2_381_H03.fsa	144.95	32	226	2482
B,17	2013-12-2_381_H03.fsa	148.87	35	246	2520
B,18	2013-12-2_381_H03.fsa	151.54	48	454	2547
B,19	2013-12-2_381_H03.fsa	153.27	84	882	2565
B,20	2013-12-2_381_H03.fsa	168.45	35	301	2729
B,21	2013-12-2_381_H03.fsa	202.12	51	435	3096
B,22	2013-12-2_381_H03.fsa	208.55	128	1420	3163
B,23	2013-12-2_381_H03.fsa	219.03	30	369	3273
B,24	2013-12-2_381_H03.fsa	221.11	109	979	3295
B,25	2013-12-2_381_H03.fsa	231.97	34	332	3410
B,26	2013-12-2_381_H03.fsa	236.38	46	313	3457
B,27	2013-12-2_381_H03.fsa	239.38	54	303	3489
B,1	2013-12-2_411_A05.fsa	15.96	39	358	1039
B,2	2013-12-2_411_A05.fsa	19.65	303	2746	1081
B,3	2013-12-2_411_A05.fsa	27.11	88	423	1166
B,4	2013-12-2_411_A05.fsa	36.03	30	413	1268
B,5	2013-12-2_411_A05.fsa	41.49	31	239	1331
B,6	2013-12-2_411_A05.fsa	71.27	35	481	1656
B,7	2013-12-2_411_A05.fsa	80.79	41	500	1755
B,8	2013-12-2_411_A05.fsa	83.6	77	1530	1784
B,9	2013-12-2_411_A05.fsa	90.77	109	1085	1858
B,10	2013-12-2_411_A05.fsa	126	43	194	2231
B,11	2013-12-2_411_A05.fsa	127.05	36	168	2242
B,12	2013-12-2_411_A05.fsa	128.2	31	142	2254
B,13	2013-12-2_411_A05.fsa	138.41	31	298	2359
B,14	2013-12-2_411_A05.fsa	147.49	54	752	2445
B,15	2013-12-2_411_A05.fsa	149.27	64	510	2462
B,16	2013-12-2_411_A05.fsa	208.76	31	300	3093
B,17	2013-12-2_411_A05.fsa	219.78	35	231	3207
B,18	2013-12-2_411_A05.fsa	221.13	46	352	3221
B,19	2013-12-2_411_A05.fsa	221.9	32	280	3229
B,20	2013-12-2_411_A05.fsa	263.99	66	1057	3685
B,1	2013-12-2_421_B05.fsa		31	130	364
B,2	2013-12-2_421_B05.fsa	17.73	31	280	1060
B,3	2013-12-2_421_B05.fsa	20	57	511	1086
B,4	2013-12-2_421_B05.fsa	24.88	31	296	1142
B,5	2013-12-2_421_B05.fsa	35.77	38	281	1267
B,6	2013-12-2_421_B05.fsa	80.72	66	965	1757
B,7	2013-12-2_421_B05.fsa	82.47	31	299	1775
B,8	2013-12-2_421_B05.fsa	83.63	30	192	1787
B,9	2013-12-2_421_B05.fsa	89.86	34	232	1851
B,10	2013-12-2_421_B05.fsa	91.02	81	557	1863
B,11	2013-12-2_421_B05.fsa	125.65	30	173	2230
B,12	2013-12-2_421_B05.fsa	126.8	36	169	2242
B,13	2013-12-2_421_B05.fsa	147.59	41	467	2449
B,14	2013-12-2_421_B05.fsa	149.48	57	405	2467
B,15	2013-12-2_421_B05.fsa	242.82	31	125	3452
B,16	2013-12-2_421_B05.fsa	263.99	57	605	3689
B,17	2013-12-2_421_B05.fsa	487.3	32	290	6161
B,1	2013-12-2_431_C05.fsa	36.54	387	2512	1240
B,2	2013-12-2_431_C05.fsa	40.53	46	220	1286
B,3	2013-12-2_431_C05.fsa	41.22	98	661	1294
B,4	2013-12-2_431_C05.fsa	57.89	35	194	1479
B,5	2013-12-2_431_C05.fsa	63.86	37	233	1543
B,6	2013-12-2_431_C05.fsa	66.68	46	294	1573
B,7	2013-12-2_431_C05.fsa	73.36	46	462	1643
B,8	2013-12-2_431_C05.fsa	84.53	57	721	1758
B,9	2013-12-2_431_C05.fsa	85.41	50	508	1767
B,10	2013-12-2_431_C05.fsa	86.48	43	589	1778
B,11	2013-12-2_431_C05.fsa	128.68	38	234	2219
B,12	2013-12-2_431_C05.fsa	129.85	35	248	2231
B,13	2013-12-2_431_C05.fsa	130.82	30	147	2241
B,14	2013-12-2_431_C05.fsa	187.07	58	382	2817
B,15	2013-12-2_431_C05.fsa	187.82	57	413	2825
B,16	2013-12-2_431_C05.fsa	192.88	410	4949	2879
B,17	2013-12-2_431_C05.fsa	202.36	57	283	2979
B,18	2013-12-2_431_C05.fsa	205.5	143	1109	3011
B,19	2013-12-2_431_C05.fsa	210.19	39	239	3059
B,20	2013-12-2_431_C05.fsa	212.44	303	2923	3082
B,21	2013-12-2_431_C05.fsa	214.87	46	411	3107
B,22	2013-12-2_431_C05.fsa	216.14	103	846	3120
B,23	2013-12-2_431_C05.fsa	219.25	101	653	3152
B,24	2013-12-2_431_C05.fsa	222.16	97	662	3182
B,25	2013-12-2_431_C05.fsa	223.41	31	134	3195
B,26	2013-12-2_431_C05.fsa	226.99	41	429	3232
B,27	2013-12-2_431_C05.fsa	231.62	43	289	3280
B,28	2013-12-2_431_C05.fsa	236.04	90	656	3326
B,29	2013-12-2_431_C05.fsa	237	95	612	3336
B,30	2013-12-2_431_C05.fsa	240.55	499	9017	3373
B,31	2013-12-2_431_C05.fsa	246.19	41	465	3432
B,32	2013-12-2_431_C05.fsa	249.33	34	209	3465
B,33	2013-12-2_431_C05.fsa	252.03	48	238	3495
B,34	2013-12-2_431_C05.fsa	253.97	91	631	3517
B,35	2013-12-2_431_C05.fsa	255.11	169	1255	3530
B,36	2013-12-2_431_C05.fsa	255.9	90	690	3539
B,37	2013-12-2_431_C05.fsa	257.14	111	1402	3553
B,38	2013-12-2_431_C05.fsa	262.15	32	255	3610
B,39	2013-12-2_431_C05.fsa	266.63	117	1363	3661
B,40	2013-12-2_431_C05.fsa	281.45	35	316	3830
B,41	2013-12-2_431_C05.fsa	282.77	37	447	3845
B,42	2013-12-2_431_C05.fsa	291.87	90	1242	3949
B,43	2013-12-2_431_C05.fsa	293.18	51	633	3964
B,44	2013-12-2_431_C05.fsa	296.5	40	228	4002
B,45	2013-12-2_431_C05.fsa	301.98	39	316	4063
B,46	2013-12-2_431_C05.fsa	319.05	41	359	4244
B,47	2013-12-2_431_C05.fsa	398.21	30	175	5119
B,48	2013-12-2_431_C05.fsa	403.41	40	470	5175
B,1	2013-12-2_441_D05.fsa	36.57	414	2706	1224
B,2	2013-12-2_441_D05.fsa	40.43	47	295	1268
B,3	2013-12-2_441_D05.fsa	41.22	100	758	1277
B,4	2013-12-2_441_D05.fsa	42.11	31	129	1287
B,5	2013-12-2_441_D05.fsa	57.84	40	225	1460
B,6	2013-12-2_441_D05.fsa	60.73	31	271	1491
B,7	2013-12-2_441_D05.fsa	63.73	44	306	1523
B,8	2013-12-2_441_D05.fsa	66.76	59	355	1555
B,9	2013-12-2_441_D05.fsa	73.46	60	637	1625
B,10	2013-12-2_441_D05.fsa	85.55	63	498	1749
B,11	2013-12-2_441_D05.fsa	86.33	62	661	1757
B,12	2013-12-2_441_D05.fsa	87.51	38	336	1769
B,13	2013-12-2_441_D05.fsa	186.95	63	504	2791
B,14	2013-12-2_441_D05.fsa	187.71	54	382	2799
B,15	2013-12-2_441_D05.fsa	192.82	434	5268	2853
B,16	2013-12-2_441_D05.fsa	196.69	35	312	2894
B,17	2013-12-2_441_D05.fsa	198.39	30	153	2912
B,18	2013-12-2_441_D05.fsa	202.27	57	322	2952
B,19	2013-12-2_441_D05.fsa	205.63	152	1166	2986
B,20	2013-12-2_441_D05.fsa	210.35	54	358	3034
B,21	2013-12-2_441_D05.fsa	212.41	295	2627	3055
B,22	2013-12-2_441_D05.fsa	214.86	41	275	3080
B,23	2013-12-2_441_D05.fsa	216.13	114	911	3093
B,24	2013-12-2_441_D05.fsa	219.36	112	794	3126
B,25	2013-12-2_441_D05.fsa	221.99	102	837	3153
B,26	2013-12-2_441_D05.fsa	231.71	46	313	3253
B,27	2013-12-2_441_D05.fsa	236.15	104	769	3299
B,28	2013-12-2_441_D05.fsa	237.02	98	611	3308
B,29	2013-12-2_441_D05.fsa	240.59	528	9945	3345
B,30	2013-12-2_441_D05.fsa	246.17	39	370	3403
B,31	2013-12-2_441_D05.fsa	252.04	43	233	3466
B,32	2013-12-2_441_D05.fsa	254.09	91	506	3489
B,33	2013-12-2_441_D05.fsa	255.15	162	1017	3501
B,34	2013-12-2_441_D05.fsa	255.95	77	614	3510
B,35	2013-12-2_441_D05.fsa	257.02	89	1148	3522
B,36	2013-12-2_441_D05.fsa	264.55	35	268	3607
B,37	2013-12-2_441_D05.fsa	266.58	122	1363	3630
B,38	2013-12-2_441_D05.fsa	281.42	38	247	3798
B,39	2013-12-2_441_D05.fsa	282.66	32	349	3812
B,40	2013-12-2_441_D05.fsa	283.45	33	236	3821
B,41	2013-12-2_441_D05.fsa	291.11	68	551	3908
B,42	2013-12-2_441_D05.fsa	291.82	83	792	3916
B,43	2013-12-2_441_D05.fsa	293.23	53	669	3932
B,44	2013-12-2_441_D05.fsa	296.66	47	336	3971
B,45	2013-12-2_441_D05.fsa	302.26	37	237	4033
B,46	2013-12-2_441_D05.fsa	319.26	47	420	4213
B,1	2013-12-2_451_E05.fsa	23.68	41	407	1111
B,2	2013-12-2_451_E05.fsa	29.82	47	462	1181
B,3	2013-12-2_451_E05.fsa	35.94	64	979	1251
B,4	2013-12-2_451_E05.fsa	48.65	79	1003	1396
B,5	2013-12-2_451_E05.fsa	78.71	44	196	1713
B,6	2013-12-2_451_E05.fsa	79.89	45	241	1725
B,7	2013-12-2_451_E05.fsa	84.29	2775	46010	1770
B,8	2013-12-2_451_E05.fsa	89.19	43	170	1820
B,9	2013-12-2_451_E05.fsa	105.02	68	642	1984
B,10	2013-12-2_451_E05.fsa	109.14	32	231	2028
B,11	2013-12-2_451_E05.fsa	418.45	44	490	5352
B,12	2013-12-2_451_E05.fsa	419.4	59	804	5362
B,13	2013-12-2_451_E05.fsa	430.9	112	1748	5483
B,14	2013-12-2_451_E05.fsa	432.04	92	996	5495
B,15	2013-12-2_451_E05.fsa	442.06	31	213	5600
B,16	2013-12-2_451_E05.fsa	443.02	32	382	5610
B,17	2013-12-2_451_E05.fsa	448.08	33	338	5663
B,18	2013-12-2_451_E05.fsa	467.06	30	264	5875
B,1	2013-12-2_461_F05.fsa		33	123	407
B,2	2013-12-2_461_F05.fsa	20.26	219	2018	1058
B,3	2013-12-2_461_F05.fsa	23.62	47	353	1096
B,4	2013-12-2_461_F05.fsa	29.88	62	688	1167
B,5	2013-12-2_461_F05.fsa	36.03	71	966	1237
B,6	2013-12-2_461_F05.fsa	48.82	72	924	1382
B,7	2013-12-2_461_F05.fsa	71.3	34	469	1621
B,8	2013-12-2_461_F05.fsa	78.73	58	345	1697
B,9	2013-12-2_461_F05.fsa	80	76	572	1710
B,10	2013-12-2_461_F05.fsa	84.52	3238	53113	1756
B,11	2013-12-2_461_F05.fsa	89.34	34	209	1805
B,12	2013-12-2_461_F05.fsa	90.23	36	177	1814
B,13	2013-12-2_461_F05.fsa	105.12	82	716	1968
B,14	2013-12-2_461_F05.fsa	106.05	45	427	1978
B,15	2013-12-2_461_F05.fsa	131.21	31	124	2241
B,16	2013-12-2_461_F05.fsa	419.51	85	2027	5340
B,17	2013-12-2_461_F05.fsa	430.79	142	2043	5458
B,18	2013-12-2_461_F05.fsa	431.75	138	2035	5468
B,19	2013-12-2_461_F05.fsa	443.36	39	513	5589
B,20	2013-12-2_461_F05.fsa	448.27	45	657	5640
B,21	2013-12-2_461_F05.fsa	458.14	39	296	5751
B,22	2013-12-2_461_F05.fsa	459.03	48	391	5761
B,23	2013-12-2_461_F05.fsa	466.85	58	827	5848
B,24	2013-12-2_461_F05.fsa	484.16	42	601	6033
B,1	2013-12-2_471_G05.fsa	16.27	1972	14643	1048
B,2	2013-12-2_471_G05.fsa	19.31	68	591	1083
B,3	2013-12-2_471_G05.fsa	21.65	41	304	1110
B,4	2013-12-2_471_G05.fsa	26.42	167	1891	1165
B,5	2013-12-2_471_G05.fsa	36.61	115	1092	1283
B,6	2013-12-2_471_G05.fsa	41.5	89	879	1340
B,7	2013-12-2_471_G05.fsa	55.51	167	1592	1498
B,8	2013-12-2_471_G05.fsa	56.51	33	227	1509
B,9	2013-12-2_471_G05.fsa	72.9	60	1165	1685
B,10	2013-12-2_471_G05.fsa	83.3	32	428	1793
B,11	2013-12-2_471_G05.fsa	125.96	112	676	2243
B,12	2013-12-2_471_G05.fsa	136.17	71	892	2349
B,13	2013-12-2_471_G05.fsa	141.01	46	577	2397
B,14	2013-12-2_471_G05.fsa	142.06	98	942	2407
B,15	2013-12-2_471_G05.fsa	144.48	221	1943	2430
B,16	2013-12-2_471_G05.fsa	146.99	251	2716	2454
B,17	2013-12-2_471_G05.fsa	149.07	30	156	2474
B,18	2013-12-2_471_G05.fsa	151.47	106	1045	2498
B,19	2013-12-2_471_G05.fsa	153.23	234	2272	2516
B,20	2013-12-2_471_G05.fsa	161.5	64	577	2603
B,21	2013-12-2_471_G05.fsa	168.31	90	632	2676
B,22	2013-12-2_471_G05.fsa	170.45	40	337	2699
B,23	2013-12-2_471_G05.fsa	175.85	42	506	2757
B,24	2013-12-2_471_G05.fsa	202.14	117	947	3040
B,25	2013-12-2_471_G05.fsa	208.34	282	3089	3104
B,26	2013-12-2_471_G05.fsa	211.53	32	179	3137
B,27	2013-12-2_471_G05.fsa	212.49	38	294	3147
B,28	2013-12-2_471_G05.fsa	218.75	36	259	3212
B,29	2013-12-2_471_G05.fsa	220.86	465	4839	3234
B,30	2013-12-2_471_G05.fsa	231.93	104	941	3350
B,31	2013-12-2_471_G05.fsa	233.65	45	455	3368
B,32	2013-12-2_471_G05.fsa	236.12	138	1110	3394
B,33	2013-12-2_471_G05.fsa	238.01	46	497	3414
B,34	2013-12-2_471_G05.fsa	239.34	60	354	3428
B,35	2013-12-2_471_G05.fsa	243.03	68	529	3467
B,36	2013-12-2_471_G05.fsa	245.39	92	501	3492
B,37	2013-12-2_471_G05.fsa	250.78	33	343	3550
B,38	2013-12-2_471_G05.fsa	251.82	32	267	3562
B,39	2013-12-2_471_G05.fsa	260.48	39	246	3662
B,40	2013-12-2_471_G05.fsa	263.08	36	266	3692
B,41	2013-12-2_471_G05.fsa	570.98	49	641	6956
B,42	2013-12-2_471_G05.fsa	646.3	33	442	7649
B,1	2013-12-2_481_H05.fsa	12.72	36	236	1019
B,2	2013-12-2_481_H05.fsa	14.97	34	359	1045
B,3	2013-12-2_481_H05.fsa	16.18	2106	15779	1059
B,4	2013-12-2_481_H05.fsa	19.13	69	613	1093
B,5	2013-12-2_481_H05.fsa	21.65	38	192	1122
B,6	2013-12-2_481_H05.fsa	26.16	202	2547	1174
B,7	2013-12-2_481_H05.fsa	35.34	36	237	1280
B,8	2013-12-2_481_H05.fsa	36.36	93	905	1292
B,9	2013-12-2_481_H05.fsa	41.59	109	742	1353
B,10	2013-12-2_481_H05.fsa	55.48	108	1201	1510
B,11	2013-12-2_481_H05.fsa	56.66	30	210	1523
B,12	2013-12-2_481_H05.fsa	59.48	31	231	1554
B,13	2013-12-2_481_H05.fsa	125.93	126	774	2263
B,14	2013-12-2_481_H05.fsa	135.92	62	728	2368
B,15	2013-12-2_481_H05.fsa	141.01	44	410	2419
B,16	2013-12-2_481_H05.fsa	142.18	79	821	2430
B,17	2013-12-2_481_H05.fsa	144.28	224	2090	2450
B,18	2013-12-2_481_H05.fsa	147.2	341	3438	2478
B,19	2013-12-2_481_H05.fsa	148.76	51	341	2493
B,20	2013-12-2_481_H05.fsa	151.64	86	789	2522
B,21	2013-12-2_481_H05.fsa	153.36	224	1975	2540
B,22	2013-12-2_481_H05.fsa	160.09	34	240	2612
B,23	2013-12-2_481_H05.fsa	161.29	75	490	2625
B,24	2013-12-2_481_H05.fsa	168.3	82	681	2701
B,25	2013-12-2_481_H05.fsa	170.33	38	339	2723
B,26	2013-12-2_481_H05.fsa	175.76	37	562	2782
B,27	2013-12-2_481_H05.fsa	190.37	33	179	2941
B,28	2013-12-2_481_H05.fsa	202.12	157	1415	3068
B,29	2013-12-2_481_H05.fsa	205.19	33	313	3100
B,30	2013-12-2_481_H05.fsa	207.4	137	954	3123
B,31	2013-12-2_481_H05.fsa	208.45	405	4426	3134
B,32	2013-12-2_481_H05.fsa	211.41	35	211	3165
B,33	2013-12-2_481_H05.fsa	218.84	31	243	3243
B,34	2013-12-2_481_H05.fsa	220.93	598	5785	3265
B,35	2013-12-2_481_H05.fsa	225.75	43	263	3316
B,36	2013-12-2_481_H05.fsa	231.97	144	1299	3382
B,37	2013-12-2_481_H05.fsa	233.57	79	790	3399
B,38	2013-12-2_481_H05.fsa	236.29	224	1758	3428
B,39	2013-12-2_481_H05.fsa	238.07	80	899	3447
B,40	2013-12-2_481_H05.fsa	239.57	96	638	3463
B,41	2013-12-2_481_H05.fsa	243.21	78	734	3502
B,42	2013-12-2_481_H05.fsa	245.44	116	830	3526
B,43	2013-12-2_481_H05.fsa	250.68	37	369	3583
B,44	2013-12-2_481_H05.fsa	252.31	35	412	3602
B,45	2013-12-2_481_H05.fsa	257.51	32	234	3663
B,46	2013-12-2_481_H05.fsa	258.53	35	206	3675
B,47	2013-12-2_481_H05.fsa	260.32	48	449	3696
B,48	2013-12-2_481_H05.fsa	262.88	58	452	3726
B,49	2013-12-2_481_H05.fsa	272.65	30	394	3841
B,50	2013-12-2_481_H05.fsa	402.3	33	285	5321
B,51	2013-12-2_481_H05.fsa	571.18	49	584	7037
