# Supplementary material for: Terminal Restriction Fragment Length Polymorphism Analysis of Soil Bacterial Communities under Different Vegetation Types in Subtropical Area
Source: PLoS One. 2015 Jun 22;10(6):e0129397. doi: 10.1371/journal.pone.0129397 (PMC4476674; doi:10.1371/journal.pone.0129397)
Supplement: S1 File — The data includes five tables and one figure as follows. T-RFLP database for four enzyme digestions (Table A). All T-RFs detected using T-RFLP (Table B). Bacterial species detected by Hae III (Table C). Bacterial community detected in all soil samples (Table D). Principal components analysis (Table E). T-RFLP profiles digested by four restriction enzymes in rhizosphere soil (Fig. A). (ZIP) [file pone.0129397.s001.zip › Supporting Information/Table C Bacterial species detected by Hae III.xls]

## Sheet: EBF
Species	Hae III	Area
str. IC025. (U85891)	39	379
str. DhA-73. (AF125877)	69	360
Ectothiorhodospira vacuolata str. BN 9512; beta1 DSM 2111 (T). (X93478)	72	1321
Desulfomicrobium baculatum str. Type strain X VKM B-1378 (T). (AF030438)	76	322
clone BPC015. (AF154085)	78	456
str. NKB19. (AB013271)	153	611
Pectinatus frisingensis ATCC 33332 (T).	172	576
Flavobacterium columnare str. PH-97028 IAM 14821. (AB015481)	181	1133
IFO 15614. (AB012589)	183	1075
clone SJA-36. (AJ009461)	184	874
Bacillus sp. str. ICPS10. (U62623)	186	792
Brucella melitensis str. 11/19. (X13695)	188	507
clone OCS28. (AF001636)	189	991
str. NT-25. (AF159452)	191	409
Rhodomicrobium vannielii str. EY33 ATCC 51194. (M34127)	192	590
clone AdriaticR16. (AF030774)	194	679
Desulfovibrio alcoholovorans str. SPSN DSM 5433 (T). (AF053751)	199	624
Angiococcus disciformis ATCC 33172 (T). (M94374)	201	542
Clostridium polysaccharolyticum DSM 1801 (T). (X77839)	202	1074
clone SJA-87. (AJ009478)	203	892
Melittangium lichenicola ATCC 25946. (M94277)	205	732
Clostridium quercicolum ATCC 25974 (T). (M59110)	206	712
Desulfovibrio sp. str. PIB. (U33316)	207	423
clone OM75. (U70683)	208	872
clone Sva0405. (AJ241022)	209	487
str. BD2-11. (AB015540)	210	750
Spirochaeta Olavius loisae endosymbiont 4. (AF104475)	211	568
Treponema 5:22:BH022 str. 5:22:BH022. (AF182837)	212	506
Treponema pectinovorum ATCC 33768 (T). (M71237)	213	899
Treponema 5:C:AT040 str. 5:C:AT040. (AF182834)	214	440
Leptothrix mobilis str. Feox-1 DSM 10617 (T). (X97071)	215	885
Leptothrix cholodnii str. Mulder 5 CCM 1827. (X97070)	215	1023
clone SJA-21. (AJ009455)	219	584
clone SJA-52. (AJ009466)	220	411
clone SJA-10. (AJ009452)	221	529
Bacillus edaphicus str. T7 VKPM B-7517 (T). (AF006076)	223	542
clone SB-45. (AF029050)	224	789
Mesorhizobium loti str. 261 ICMP 3153. (U50166)	225	861
Rhizobium sp. str. OK-55. (D14510)	226	832
Lactobacillus bifermentans ATCC 35409 (T). (M58809)	227	904
Treponema socranskii subsp. socranskii str. D56BRIII6 ATCC 35536 (AF033306)	228	988
Treponema bryantii str. RUS-1 ATCC 33254 (T). (M57737)	229	957
Clavibacter xyli subsp. cynodontis str. Cxc. (M60935)	230	782
clone SJA-176. (AJ009504)	231	736
str. NRRLB-14911. (AF156313)	232	822
Bacillus badius ATCC 14574 (T). (D78310)	233	334
Pseudoramibacter alactolyticus DSM 3980 (T).	238	584
Marinococcus halophilus NCIMB 2178 (T). (X62171)	240	618
Lactobacillus amylovorus ATCC 33620 (T). (M58805)	244	617
Thermomonospora chromogena ATCC 43196 (T). (AF116558)	245	604
Spiroplasma citri str. Maroc-R8-A2 ATCC 27556 (T). (M23942)	248	630
Methanobrevibacter sp. str. MB-9. (AB017514)	252	611
Entomoplasma melaleucae str. M1 ATCC 49191 (T). (M24478)	253	649
Mesoplasma lactucae str. 831-C4 ATCC 49193 (T). (M24479)	254	633
str. CYE-C. (AF175304)	255	548
Lactobacillus catenaformis str. 1871 ATCC 25536 (T). (M23729)	256	588
Lactobacillus crispatus NCTC 4. (AJ242969)	259	767
Spirochaeta smaragdinae SEBR 4228 (T). (U80597)	262	453
clone Sar324. (U65908)	264	577
Streptococcus TW1 str. TW1. (AF084836)	265	449
Treponema vincentii ATCC 35580. (AF033309)	266	555
Streptococcus KN3 str. KN3. (AF084834)	267	700
Eubacterium cylindroides ATCC 27528. (L34616)	268	711
Leuconostoc gelidum JCM 10093. (AB004661)	270	539
Clostridium innocuum str. B-3 ATCC 14501 (T). (M23732)	271	477
Clostridium coccoides ATCC 29236 (T). (M59090)	272	567
Desulfotomaculum halophilum SEBR 3139 (T). (U88891)	273	581
clone SB-21. (AF029045)	275	722
Lactobacillus delbrueckii subsp. delbrueckii str. Calvert ATCC 9649 (M58814)	279	644
Empedobacter brevis ATCC 14234. (M59052)	280	645
Lactobacillus ruminis str. RF1 ATCC 27780 (T). (M58828)	281	682
Lactobacillus aviarius subsp. aviarius ATCC 43234 (T). (M58808)	282	693
Cytophaga sp. str. JTB143. (AB015261)	284	764
Clostridium bifermentans str. DPH-1. (Y18787)	288	723
Methylosulfonomonas methylovora str. M2. (U62893)	289	793
Clostridium difficile str. N6; Clark 90556-M6S; Mc Clung 1780 NCTC (X73450)	290	863
str. 2-1498. (L78126)	291	899
Clostridium spiroforme DSM 1552 (T). (X73441)	292	545
Spiroplasma apis str. B-31 ATCC 33834 (T). (M23937)	293	622
Clostridium pasteurianum ATCC 6013 (T). (M23930)	293	1001
clone v6. (U87830)	294	1589
Bartonella henselae str. FR97/K7. (AJ223780)	295	998
str. AT. (X68375)	296	3271
str. 8789. (AF009839)	297	982
Mycoplasma capricolum subsp. capricolum str. California kid (U26046)	298	1025
Clostridium acidiurici ATCC 7906 (T). (M59084)	299	884
Marchantia polymorpha (liverwort) -- chloroplast. (X04465)	303	3046
clone Sva0506. (AJ241006)	306	1316
Paenibacillus validus NCIMB 12782 (T). (M77489)	307	1007
Sporohalobacter lortetii str. MD-2 ATCC 35059 (T). (M59122)	308	1211
clone 12-110. (AF018562)	309	971
Desulfitobacterium frappieri str. PCP-1. (U40078)	310	892
Planctomyces uncultured Planctomyces clone 7F15. (AF029079)	312	1096
Chlorella kessleri str. 211-11g (T) (green alga) -- chloroplast. (X65099)	314	1771
Vagococcus salmoninarum str. OSI-68 NCFB 27777 (T). (X54272)	315	1789
Abiotrophia defectiva str. SC10 ATCC 49176 (T). (D50541)	315	1209
Clostridium litorale DSM 5388 (T). (X77845)	316	1882
Butyrivibrio fibrisolvens str. OB157. (U41170)	317	2588
Ureaplasma urealyticum str. 960 ATCC 27618 (T). (M23935)	319	1234
Carnobacterium funditum str. pf3 DSM 5970 (T). (S86170)	320	1443
Lactobacillus sp. (AB016864)	321	1685
Enterococcus faecalis.	322	1762
Lactobacillus alimentarius ATCC 29643 (T). (M58804)	326	1009
Lactobacillus manihotivorans str. OND 32 LMG 18010 (T). (AF000162)	327	1169
Lactobacillus plantarum str. 17-5 ATCC 8014. (M58827)	328	1198
Lactobacillus sakei subsp. sakei ATCC 15521 (T). (M58829)	333	1493
clone Sar276. (U65915)	391	1161
Flavobacterium columnare str. EK-28 IAM 14820. (AB016515)	501	610
clone SJA-28. (AJ009458)	914	877

## Sheet: CF
Species	Hae III	Area
Microbacterium arborescens IFO 3750 (T). (D21339)	115	1667
Mycoplasma lipophilum str. MaBy ATCC 27104 (T). (M24581)	133	477
Mycobacterium tuberculosis str. H37/Rv.	153	1400
str. NKB19. (AB013271)	154	1442
Prevotella nigrescens str. B515 ATCC 25261. (L16479)	165	1132
clone SJA-29. (AJ009459)	176	1684
Flavobacterium columnare str. (JIP 49/87) ATCC 49513. (AB023660)	181	329
Clavibacter michiganensis subsp. michiganensis str. ( ) JCM 1370. (D84128)	182	385
Clavibacter michiganense subsp. michiganense JCM 3345. (D45059)	183	733
Microcystis holsatica. (U40336)	184	567
Microcystis aeruginosa str. NIES98. (D89032)	185	923
Microcystis viridis. (U40332)	186	374
Gemmata obscuriglobus str. UQM 446 (T). (X54522)	187	459
Microcystis elabens. (U40335)	188	784
Flavobacterium columnare str. FK 401. (AB010952)	189	673
Brevibacterium otitidis str. Marseille 1998-67770 CIP 105044-UR. (AF133534)	190	599
Oerskovia CIP101491 str. 491 CIP 101. (AF133537)	191	537
Treponema sp. str. H1 Leschine. (M71240)	192	581
clone SJA-105. (AJ009482)	193	478
Amaricoccus macauensis str. Ben104 ACM 5096 (T). (U88042)	193	789
clone SJA-101. (AJ009480)	202	480
Clostridium polysaccharolyticum DSM 1801 (T). (X77839)	203	498
Desulfuromonas acetoxidans str. 11070 DSM 684 (T). (M26634)	206	572
Neisseria elongata ATCC 25295 (T). (L06171)	207	589
clone SJA-172. (AJ009502)	208	789
clone Sva1036. (AJ240990)	209	822
Treponema 5:22:BH022 str. 5:22:BH022. (AF182837)	210	1044
Treponema 5:C:AT040 str. 5:C:AT040. (AF182834)	211	1015
Treponema pectinovorum ATCC 33768 (T). (M71237)	212	1095
clone SJA-7. (AJ009450)	213	989
clone SJA-173. (AJ009503)	214	644
Geobacter metallireducens str. GS-15 ATCC 53774 (T). (L07834)	215	755
clone SJA-111. (AJ009485)	216	992
clone SJA-58. (AJ009468)	219	1273
clone SJA-52. (AJ009466)	220	1520
str. AS3382. (AF060692)	224	983
Desulfotomaculum alkaliphilum str. S1. (AF097024)	226	784
Simonsiella muelleri ATCC 29453 (T). (M59071)	227	677
Saccharopolyspora hirsuta subsp. hirsuta ATCC 27875 (T). (U93341)	228	1113
Acidiphilium multivorum AIU 301 (T). (AB006711)	231	903
Anaerobaculum thermoterrenum str. RWcit ACM 5076 (T). (U50711)	232	984
Paenibacillus illinoisensis str. 14 NRRL NRS-1356 (T). (D85397)	235	832
Lactobacillus animalis ATCC 35046 (T). (M58807)	247	874
Bacillus marismortui str. 123. (AJ009793)	248	310
Mycoplasma agalactiae str. PG2 NCTC 10123 (T). (M24290)	251	445
Mycoplasma orale str. CH19299 ATCC 23714 (T). (M24659)	252	556
Methanobrevibacter sp. str. MB-9. (AB017514)	253	589
Clostridium ramosum str. 113-I ATCC 25582 (T). (M23731)	254	653
Kingella denitrificans str. UB-294 CCUG 28284. (L06166)	255	789
Spirochaeta aurantia subsp. aurantia str. J1 ATCC 25082 (T). (M57740)	256	683
Phytoplasma sp. [gene=rrnA operon]. (U43569)	261	873
Bacteroides ovatus NCTC 11153 (T). (L16484)	265	847
clone 12-109. (AF018486)	266	722
Streptococcus pyogenes str. T1 ATCC 12344 (T). (AB002521)	271	764
Desulfobacter BG72 str. BG72. (U85476)	273	634
clone Sva0485. (AJ241001)	274	984
str. JTB133. (AB015244)	275	437
Abiotrophia adiacens str. GaD ATCC 49175 (T). (D50540)	276	372
Abiotrophia elegans str. B1333 DSM 11693 (T). (AF016390)	277	349
Flavobacterium 5N-3 str. 5N-3. (AB017597)	282	533
Microscilla aggregans subsp. catalatica str. HI-3 ATCC 23190. (M58791)	285	344
Enterococcus faecalis str. ( ) JCM 5803 (T). (AB012212)	287	472
Pirellula AJL5 str. AJL5. (AF099714)	288	503
Clostridium difficile str. N6; Clark 90556-M6S; Mc Clung 1780 NCTC (X73450)	290	318
Mycoplasma hyopneumoniae str. Weybridge ATCC 27719. (Y00149)	291	352
Nostoc muscorum PCC 7120. (X59559)	292	355
clone SAR220. (U75257)	293	1975
str. PPER. (X68374)	295	1007
Spirogyra maxima (charophyte alga) -- chloroplast. (U24596)	300	861
clone JW3. (AF018544)	302	542
Peptostreptococcus sp. str. C. (L04166)	305	517
clone Sva0506. (AJ241006)	306	642
Paenibacillus validus NCIMB 12782 (T). (M77489)	307	898
Streptococcus suis str. 2524. (AF009481)	309	773
Staphylococcus aureus subsp. aureus ATCC 12600 (T). (L36472)	310	535
Lactococcus garvieae JCM 8735. (AB012306)	311	553
Planctomyces uncultured Planctomyces clone 7F15. (AF029079)	312	554
Paenibacillus alvei IFO 3343. (D78317)	313	871
Flexibacter flexilis str. CR-63 ATCC 23079 (T). (M62794)	314	763
Vagococcus salmoninarum str. OSI-68 NCFB 27777 (T). (X54272)	315	644
Abiotrophia defectiva str. SC10 ATCC 49176 (T). (D50541)	316	833
Mycoplasma pullorum str. CKK. (U58504)	317	1092
Butyrivibrio fibrisolvens str. OB192. (U41171)	318	681
str. HW1. (D89026)	319	733
Achromatium oxaliferum. (L42543)	320	644
Clostridium oroticum ATCC 13619 (T). (M59109)	321	778
str. JTB32. (AB015268)	322	633
Carnobacterium alterfunditum ACAM 311. (L08623)	323	374
Enterococcus faecalis.	324	465
Ureaplasma urealyticum str. 27. (L08642)	325	478
str. 70.i. (AB013835)	326	589
Cytophaga sp. str. JTB248. (AB015263)	327	517
Lactobacillus casei subsp. casei ATCC 393 (T). (M23928)	328	603
clone OCS155. (AF001652)	330	617
Nitrospira sp. (AF035813)	331	983
Nitrospira sp. (Y14644)	332	873
Lactobacillus sakei subsp. sakei ATCC 15521 (T). (M58829)	333	768
Lactobacillus hilgardii ATCC 8290 (T). (M58821)	335	597
Weissella hellenica str. DS-12. (AB015642)	336	671
Clostridium aminovalericum ATCC 13725 (T). (M23929)	337	633
Pediococcus acidilactici str. LA 3. (AB018213)	338	889
Chlorella mirabilis str. 748-I (T) (green alga) -- chloroplast. (X65100)	344	2670
Pisum sativum (pea; garden pea) -- chloroplast. (M37430)	379	1003
Bacteroides thetaiotaomicron str. E50 ATCC 29148 (T). (L16489)	383	1088
Bacteroides thetaiotaomicron str. E50 VPI 5482 (T). (M58763)	385	1034
clone Sar276. (U65915)	391	1196
clone Sva0853. (AJ240985)	405	982
clone SB-1. (AF029039)	407	496
clone SB-5. (AF029041)	409	526
Flexibacter maritimus str. R2 ATCC 43398 (T). (M64629)	911	569
Cytophaga uncultured Cytophaga Sva1038. (AJ240979)	913	622
clone SJA-28. (AJ009458)	914	637
Bacteroides putredinis str. 1 Ando ATCC 29800 (T). (L16497)	918	681
Haloanaerobium saccharolyticum subsp. saccharolyticum str. Z-7787 (L37424)	1417	894

## Sheet: SDF
Species	Hae III	Area
Shewanella sp. str. 16.k. (AB013822)	39	344
symbiont of Prionitis lanceolata gall. (U37762)	39	356
str. JTB215. (AB015270)	40	388
Hyphomicrobium M3 str. M3 ATCC 202122. (AF098790)	41	412
clone env.OPS 15. (AF018197)	63	438
str. TH3. (M79434)	65	287
Mycobacterium thermoresistibile ATCC 19527 (T). (X55602)	67	356
Methylomonas LW13 str. LW13. (AF150792)	69	367
str. BD3-6. (AB015548)	70	285
clone S125. (AF013567)	76	441
clone H30. (AF072924)	77	918
Bordetella holmesii CDC F5101 (T). (U04820)	78	346
Microbacterium aurum IFO 15204 (T). (D21340)	121	418
Sulfobacillus thermosulfidooxidans str. BC1. (U75648)	130	689
Deinococcus radiodurans ATCC 35073. (M21413)	132	506
Selenomonas ruminantium subsp. lactilytica DSM 2872 (T).	152	787
Pectinatus cerevisiiphilus ATCC 29359 (T).	157	571
Prevotella oris ATCC 33573 (T). (L16474)	163	838
Pectinatus frisingensis ATCC 33332 (T).	172	476
Kineosporia aurantiaca JCM 3230 (T). (AB003931)	173	516
clone SJA-29. (AJ009459)	176	1757
Streptomyces armeniacus JCM 3070 (T). (AB018092)	177	757
Halochromatium glycolicum str. BN 3201. (X93472)	185	487
str. NT-25. (AF159452)	191	806
Achromatium HK1. (AF129552)	197	405
Achromatium HK24. (AF129559)	198	726
Leptothrix sp. str. HS. (AB008801)	200	922
str. NKB5. (AB013257)	201	543
Halorhodospira abdelmalekii str. BN 9840; 51/20 DSM 2110 (T). (X93477)	202	573
clone OM75. (U70683)	203	965
Shewanella sp. str. 7-10.B. (AB013838)	206	888
clone Sva1037. (AJ240992)	207	366
clone Sva0405. (AJ241022)	209	466
Clostridium halophilum DSM 5387 (T). (X77837)	212	464
Methylophilus methylotrophus str. AS1 ATCC 53528 (T). (M29021)	213	555
clone SJA-69. (AJ009476)	215	537
Oxobacter pfennigii DSM 3222 (T). (X77838)	216	285
endosymbiont of Blastocrithidia culicis. (L29265)	217	543
clone T78. (Z94009)	220	551
Clostridium barati VPI 1586. (M59102)	222	821
Bacillus edaphicus str. T7 VKPM B-7517 (T). (AF006076)	223	721
Kineosporia rhizophila str. I-449 JCM 9960 (T). (AB003933)	224	553
Agrobacterium vitis str. K309 NCPPB 3554 (T). (U45329)	225	591
clone GCA018. (AF154105)	226	707
Rathayibacter toxicus str. CS14 JCM 9669 (T). (D84127)	227	633
clone BPC090. (AF154098)	229	817
Cyanophora paradoxa (colorless flagellate alga) -- cyanelle.	232	359
Chlamydomonas reinhardtii (green alga) -- chloroplast. (J01395)	234	467
Chrysiogenes arsenatis str. BAL-1 (T). (X81319)	235	598
Amycolatopsis orientalis subsp. orientalis DSM 40040 (T). (X76958)	237	504
str. mXyS. (AJ006853)	241	1084
clone Sva0503. (AJ241009)	242	655
Francisella tularensis str. SCHU FSC 043. (Z21932)	247	344
Lactobacillus C33LV5 str. C33LV5. (AF197125)	248	372
Ectothiorhodospira marismortui str. BN 9410; Oren EG-1 DSM 4180 (X93482)	254	579
Lactobacillus crispatus NCTC 4. (AJ242969)	255	383
Cytophaga sp. str. BD3-8. (AB015550)	259	534
Heliobacterium gestii str. Chainat ATCC 43375 (T). (U14558)	260	444
str. AAY. (X68373)	262	787
clone 12-74. (AF018560)	264	511
Mycoplasma neurolyticum str. Sabin type A ATCC 19988 (T). (M23944)	266	511
Eubacterium tenue ATCC 25553 (T). (M59118)	272	476
Desulfobacter BG72 str. BG72. (U85476)	273	501
Desulfobacterium BG33 str. BG33. (U85474)	274	470
Lactobacillus agilis DSM 20509 (T). (M58803)	279	2528
Fusobacterium nucleatum subsp. nucleatum ATCC 25586 (T). (M58683)	285	5647
Methylosulfonomonas methylovora str. M2. (U62893)	288	619
Clostridium sordellii ATCC 9714 (T). (M59105)	289	720
Clostridium lituseburense ATCC 25759 (T). (M59107)	290	888
Mycoplasma hyopneumoniae str. Weybridge ATCC 27719. (Y00149)	291	961
Clostridium spiroforme DSM 1552 (T). (X73441)	292	1040
Pirellula uncultured Pirellula clone 5H12. (AF029076)	295	1004
Phytoplasma sp. (X92869)	296	777
Cytophaga sp. str. JTB220. (AB015266)	297	732
Clostridium purinolyticum ATCC 33906 (T). (M60491)	298	979
Clostridium acidiurici ATCC 7906 (T). (M59084)	299	2012
Clostridium butyricum ATCC 43755. (X68176)	300	958
clone Sva0506. (AJ241006)	306	3890
Bacillus subtilis str. A405. (AF058767)	308	1356
Planctomyces uncultured Planctomyces clone 7F15. (AF029079)	312	1890
Eubacterium tortuosum ATCC 25548 (T). (L34683)	313	1781
Chlorella kessleri str. 211-11g (T) (green alga) -- chloroplast. (X65099)	315	1666
Carnobacterium divergens ATCC 35677 (T). (M58816)	316	1878
Achromatium HK9. (AF129556)	317	1620
Butyrivibrio fibrisolvens str. OB156. (U41168)	318	1514
clone SJA-19. (AJ009454)	320	804
Clostridium paradoxum str. JW-YL-7 DSM 7308 (T). (Z69932)	324	766
Helcococcus kunzii NCFB 2900 (T). (X69837)	326	1200
clone EHB. (AJ133744)	328	969
Nitrospira sp. (AJ224042)	331	1551
Lactobacillus gasseri ATCC 33323 (T). (M58820)	332	880
Pisum sativum str. cr. Progress No.9 (pea; garden pea) -- (X51598)	379	528
Bacteroides thetaiotaomicron str. E50 ATCC 29148 (T). (L16489)	383	685
clone Sva0853. (AJ240985)	405	510
clone SB-1. (AF029039)	407	540
Prevotella disiens ATCC 29426 (T). (L16483)	415	467

## Sheet: AM
Species	Hae III	Area
str. JTB215. (AB015270)	39	239
Rhodococcus sp. str. SGB1168-116. (AB010907)	67	536
Zymophilus paucivorans str. SH2 DSM 20756 (T).	149	621
Caloramator indicus str. IndiB4 ACM 3982 (T). (X75788)	156	973
Secale cereale (rye) -- mitochondrion. (Z14059)	163	947
Kineosporia aurantiaca JCM 3230 (T). (AB003931)	173	332
Gemmata obscuriglobus str. UQM 446 (T). (X54522)	182	342
clone OCS44. (AF001650)	188	881
Rhizobium sp. str. OK-50. (D14515)	189	437
str. NT-26. (AF159453)	191	792
clone env.OPS 6. (AF018191)	199	479
Frankia sp. str. G48. (L11306)	201	398
clone Sva0103. (AJ240978)	205	869
Eikenella sp. str. UB-204 CCUG 28283. (L06165)	207	447
Staphylococcus pasteuri ATCC 51129 (T). (AB009944)	209	498
Geotoga petraea str. T5 ATCC 51226 (T). (L10658)	210	332
clone SJA-7. (AJ009450)	213	520
clone SJA-102. (AJ009481)	214	291
clone SJA-111. (AJ009485)	216	607
Streptomyces sp. NRRL 3890. (X81574)	218	1040
Bacillus coagulans JCM 2257. (D78313)	219	487
Clostridium tetanomorphum str. H1 NCIMB 11547. (X68184)	221	816
Kitasatospora cheerisanensis str. YC75. (AF050493)	222	667
Kitasatospora melanogena JCM 3337. (U93326)	224	1701
Rhizobium sp. str. TAL1148. (D14511)	225	905
Treponema denticola str. W ATCC 33520. (M71236)	226	815
Treponema socranskii subsp. socranskii str. D56BRIII6 ATCC 35536 (AF033306)	228	638
Bacillus alcalophilus DSM 485 (T). (X60603)	230	751
Cytophaga sp. str. JTB250. (AB015264)	231	765
Bdellovibrio stolpii str. UKi2 ATCC 27052 (T). (M34125)	233	621
Mobiluncus curtisii subsp. curtisii str. BV 345-16 ATCC 35241 (T). (X53186)	235	498
Pseudoramibacter alactolyticus DSM 3980 (T).	238	365
str. mXyS. (AJ006853)	241	856
Exiguobacterium sp. (X86064)	242	847
Leptospira sp. str. A-183. (M88721)	243	406
Lactobacillus acidophilus ATCC 4356 (T). (M58802)	247	531
clone T23. (Z93988)	253	592
Lactobacillus catenaformis str. 1871 ATCC 25536 (T). (M23729)	255	497
Spirochaeta aurantia subsp. aurantia str. J1 ATCC 25082 (T). (M57740)	256	488
Mycoplasma pulmonis str. PG34 ATCC 19612 (T). (M23941)	257	516
Desulfothiovibrio peptidovorans str. G4207. (U52817)	258	485
str. AAY. (X68373)	262	791
Bacteroides distasonis ATCC 8503 (T). (M86695)	263	594
Desulfobacter BG8 str. BG8. (U85469)	273	509
Desulfobacterium BG18 str. BG18. (U85471)	274	617
Leptonema illini str. 3055. (M88719)	277	500
clone D006. (AF125201)	279	680
Lactobacillus brevis ATCC 14869 (T). (M58810)	283	1136
Microscilla aggregans subsp. catalatica str. HI-3 ATCC 23190. (M58791)	285	649
Conopholis americana (flowering plant) -- chloroplast. (X58864)	296	922
Clostridium purinolyticum ATCC 33906 (T). (M60491)	298	654
Clostridium acidiurici ATCC 7906 (T). (M59084)	299	857
Eubacterium tardum str. SC 87K. (Z36275)	302	1789
Streptococcus cristatus str. CR311 NCTC 12479 (T). (AB008313)	307	1586
Bacillus fastidiosus DSM 91 (T). (X60615)	309	5945
Carnobacterium divergens ATCC 35677 (T). (M58816)	316	1687
clone SJA-19. (AJ009454)	320	886
Lactobacillus sp. (AB016864)	321	1281
Lactobacillus plantarum str. 17-5 ATCC 8014. (M58827)	327	668
clone SB-5. (AF029041)	409	694
