# Supplementary material for: Terminal Restriction Fragment Length Polymorphism Analysis of Soil Bacterial Communities under Different Vegetation Types in Subtropical Area
Source: PLoS One. 2015 Jun 22;10(6):e0129397. doi: 10.1371/journal.pone.0129397 (PMC4476674; doi:10.1371/journal.pone.0129397)
Supplement: S1 File — The data includes five tables and one figure as follows. T-RFLP database for four enzyme digestions (Table A). All T-RFs detected using T-RFLP (Table B). Bacterial species detected by Hae III (Table C). Bacterial community detected in all soil samples (Table D). Principal components analysis (Table E). T-RFLP profiles digested by four restriction enzymes in rhizosphere soil (Fig. A). (ZIP) [file pone.0129397.s001.zip › Supporting Information/Table D Bacterial community detected in all soil samples.xls]

## Sheet: EBF
Types of microorganism	Proportion
Proteobacteria	0.0732
Bacteroidetes	0.1026
Fusobacterium	0.2637
Actinobacteria	0.2687
Cellulophaga	0.0417
Arthrobacter	0.0324
Lactobacillus	0.0219
Clostridium	0.0221
Mycoplasma	0.0288
Nitrospira	0.0562
Streptococcus	0.0288
Desulfobacter	0.0104
Staphylococcus	0.0345
Chloroflexi	0.015
Totle	1

## Sheet: CF
Types of microorganism	Proportion
Proteobacteria	0.0732
Bacteroidetes	0.1026
Firmicutes	0.2637
Actinobacteria	0.2687
Cellulophaga	0.0417
Arthrobacter	0.0324
Lactobacillus	0.0219
Clostridium	0.0221
Mycoplasma	0.0288
Nitrospira	0.0562
Streptococcus	0.0288
Desulfobacter	0.0104
Staphylococcus	0.0345
Chloroflexi	0.015
Totle	1

## Sheet: SDF
Types of microorganism	Proportion
Proteobacteria	0.2056
Bacteroidetes	0.0826
Firmicutes	0.1233
Actinobacteria	0.2133
Cellulophaga	0.0344
Arthrobacter	0.0242
Lactobacillus	0.0276
Clostridium	0.0111
Mycoplasma	0.0455
Nitrospira	0.0489
Streptococcus	0.0467
Desulfobacter	0.0432
Staphylococcus	0.0641
Chloroflexi	0.0295
Totle	1

## Sheet: AM
Types of microorganism	Proportion
Proteobacteria	0.1459
Bacteroidetes	0.1875
Firmicutes	0.0867
Actinobacteria	0.1922
Cellulophaga	0.0455
Arthrobacter	0.0318
Lactobacillus	0.0397
Clostridium	0.0201
Mycoplasma	0.0367
Nitrospira	0.0239
Streptococcus	0.0512
Desulfobacter	0.0366
Staphylococcus	0.0438
Chloroflexi	0.0584
Totle	1
