# Supplementary material for: Terminal Restriction Fragment Length Polymorphism Analysis of Soil Bacterial Communities under Different Vegetation Types in Subtropical Area
Source: PLoS One. 2015 Jun 22;10(6):e0129397. doi: 10.1371/journal.pone.0129397 (PMC4476674; doi:10.1371/journal.pone.0129397)
Supplement: S1 File — The data includes five tables and one figure as follows. T-RFLP database for four enzyme digestions (Table A). All T-RFs detected using T-RFLP (Table B). Bacterial species detected by Hae III (Table C). Bacterial community detected in all soil samples (Table D). Principal components analysis (Table E). T-RFLP profiles digested by four restriction enzymes in rhizosphere soil (Fig. A). (ZIP) [file pone.0129397.s001.zip › Supporting Information/Table F Principal components analysis.xls]

## Sheet: Sheet3
Principal components analysis (PCA) of T-RFLP data in different vegetation types along an altitude gradient.
EBF	-0.3305	1.45974
	-0.4561	1.7443
	-0.7924	1.4765
SDF	0.5688	-1.29
	0.8885	-1.5895
	0.6042	-1.4833
CF	-0.5555	-1.2388
	-0.8285	-1.0583
	-1.215	-1.3275
AM	0.8478	0.3671
	1.3741	0.6876
	1.1244	0.7653
